# Supplementary material for: Crystal and geometry-optimized structure, and Hirshfeld surface analysis of 1-(2-bromo­eth­yl)indoline-2,3-dione
Source: Acta Crystallogr E Crystallogr Commun. 2016 Oct 11;72(Pt 11):1569–73. doi: 10.1107/S2056989016015760 (PMC5095835; doi:10.1107/S2056989016015760)
Supplement: Supplementary file 1 [file e-72-01569-sup1.cif]

##############################################################################
#                                                                            #
# This CIF contains the data in a paper accepted for publication in          #
# Acta Crystallographica Section E. It conforms to the requirements of       #
# Notes for Authors for Acta Crystallographica Section E, and has been       #
# peer reviewed under the auspices of the IUCr Commission on Journals.       #
#                                                                            #
# Full details of the Crystallographic Information File format               #
# are given in the paper "The Crystallographic Information File (CIF):       #
# a New Standard Archive File for Crystallography" by S. R. Hall, F. H.      #
# Allen and I. D. Brown [Acta Cryst. (1991), A47, 655-685].                  #
#                                                                            #
# The current version of the core CIF dictionary is obtainable from          #
# ftp://ftp.iucr.org/pub/cif_core.dic.                                       #
#                                                                            #
# Software is freely available for graphical display of the structure(s)     #
# in this CIF. For information consult the CIF software page                 #
# http://www.iucr.org/resources/cif/software.                                #
#                                                                            #
# This file may be used for bona fide research purposes within the           #
# scientific community so long as proper attribution is given to the journal # 
# article from which it was obtained.                                        #
#                                                                            #
##############################################################################
data_I
_audit_creation_method     'SHELXL-2014/7'
_database_code_depnum_ccdc_archive     'CCDC 1508554'
_chemical_name_systematic
;
1-(2-Bromoethyl)indoline-2,3-dione
;
_chemical_name_common     ?
_chemical_formula_moiety     'C10 H8 Br N O2'
_chemical_formula_sum     'C10 H8 Br N O2'
_chemical_formula_iupac     'C10 H8 Br N O2'
_chemical_formula_weight     254.08
_chemical_melting_point     406
_shelx_space_group_comment
;
The symmetry employed for this shelxl refinement is uniquely defined
by the following loop, which should always be used as a source of
symmetry information in preference to the above space-group names.
They are only intended as comments.
;
_space_group_crystal_system     orthorhombic
_space_group_name_H-M_alt     'P 21 21 21'
_space_group_name_Hall     'P 2ac 2ab'
loop_
    _space_group_symop_operation_xyz
    'x, y, z'
    '-x+1/2, -y, z+1/2'
    'x+1/2, -y+1/2, -z'
    '-x, y+1/2, -z+1/2'
_cell_length_a     4.6834(2)
_cell_length_b     12.9567(7)
_cell_length_c     16.1130(8)
_cell_angle_alpha     90
_cell_angle_beta     90
_cell_angle_gamma     90
_cell_volume     977.76(8)
_cell_formula_units_Z     4
_cell_measurement_reflns_used     2844
_cell_measurement_theta_min     2.53
_cell_measurement_theta_max     26.66
_cell_measurement_temperature     293(2)
_exptl_crystal_description     block
_exptl_crystal_colour     brown
_exptl_crystal_size_max     0.25
_exptl_crystal_size_mid     0.20
_exptl_crystal_size_min     0.20
_exptl_crystal_density_diffrn     1.726
_exptl_crystal_density_meas     ?
_exptl_crystal_density_method     ?
_exptl_crystal_F_000     504
_exptl_absorpt_coefficient_mu     4.175
_exptl_absorpt_correction_type     multi-scan
_exptl_absorpt_process_details
;
(SADABS; Bruker, 2004)
;
_shelx_estimated_absorpt_T_min     0.422
_shelx_estimated_absorpt_T_max     0.489
_exptl_absorpt_correction_T_min     0.419
_exptl_absorpt_correction_T_max     0.498
_diffrn_ambient_temperature     293(2)
_diffrn_radiation_type     MoK\a
_diffrn_radiation_wavelength     0.71073
_diffrn_measurement_device_type     'Bruker Kappa APEXII CCD'
_diffrn_measurement_method     '\w and \f scan'
_diffrn_detector_area_resol_mean     ?
_diffrn_reflns_number     8226
_diffrn_reflns_av_R_equivalents     0.0373
_diffrn_reflns_theta_min     2.017
_diffrn_reflns_theta_max     32.792
_diffrn_reflns_theta_full     25.242
_diffrn_measured_fraction_theta_max     0.894
_diffrn_measured_fraction_theta_full     1.000
_diffrn_reflns_limit_h_min     -7
_diffrn_reflns_limit_h_max     6
_diffrn_reflns_limit_k_min     -19
_diffrn_reflns_limit_k_max     17
_diffrn_reflns_limit_l_min     -22
_diffrn_reflns_limit_l_max     18
_refine_special_details     ?
_reflns_number_total     3150
_reflns_number_gt     1663
_reflns_threshold_expression     'I > 2\s(I)'
_refine_ls_structure_factor_coef     Fsqd
_refine_ls_matrix_type     full
_refine_ls_R_factor_all     0.1384
_refine_ls_R_factor_gt     0.0549
_refine_ls_wR_factor_gt     0.0697
_refine_ls_wR_factor_ref     0.0838
_refine_ls_goodness_of_fit_ref     1.016
_refine_ls_restrained_S_all     1.016
_refine_ls_number_reflns     3150
_refine_ls_number_parameters     127
_refine_ls_number_restraints     0
_refine_ls_hydrogen_treatment     constr
_refine_ls_weighting_scheme     calc
_refine_ls_weighting_details
              'w=1/[\s^2^(Fo^2^)+(0.0167P)^2^+0.3638P] where P=(Fo^2^+2Fc^2^)/3'
_atom_sites_solution_hydrogens     geom
_atom_sites_solution_primary     direct
_atom_sites_solution_secondary     difmap
_refine_ls_shift/su_max     0.000
_refine_ls_shift/su_mean     0.000
_refine_diff_density_max     0.700
_refine_diff_density_min     -0.593
_refine_ls_extinction_method     none
_refine_ls_extinction_coef     .
_refine_ls_abs_structure_details
;
Flack <i>x</i> determined using 503 quotients [(I+)-(I-)]/[(I+)+(I-)]
(Parsons <i>et al.</i>,  2013)
;
_refine_ls_abs_structure_Flack     0.015(8)
loop_
    _atom_type_symbol
    _atom_type_description
    _atom_type_scat_dispersion_real
    _atom_type_scat_dispersion_imag
    _atom_type_scat_source
    'C' 'C' 0.0033 0.0016
                         'International Tables Vol C Tables 4.2.6.8 and 6.1.1.4'
    'H' 'H' 0.0000 0.0000
                         'International Tables Vol C Tables 4.2.6.8 and 6.1.1.4'
    'N' 'N' 0.0061 0.0033
                         'International Tables Vol C Tables 4.2.6.8 and 6.1.1.4'
    'O' 'O' 0.0106 0.0060
                         'International Tables Vol C Tables 4.2.6.8 and 6.1.1.4'
    'Br' 'Br' -0.2901 2.4595
                         'International Tables Vol C Tables 4.2.6.8 and 6.1.1.4'
_computing_data_collection
;
APEX2 (Bruker, 2004)
;
_computing_cell_refinement
;
APEX2 (Bruker, 2004) and SAINT (Bruker, 2004)
;
_computing_data_reduction
;
SAINT (Bruker, 2004) and XPREP (Bruker, 2004)
;
_computing_structure_solution
;
SHELXS97 (Sheldrick, 2008)
;
_computing_structure_refinement
;
SHELXL2014 (Sheldrick, 2015)
;
_computing_molecular_graphics
;
QMOL (Gans & Shalloway, 2001) and Mercury (Macrae <i>et al.</i>,
2008).
;
_computing_publication_material
;
WinGX (Farrugia, 2012) and PLATON (Spek, 2009)
;
loop_
    _atom_site_type_symbol
    _atom_site_label
    _atom_site_fract_x
    _atom_site_fract_y
    _atom_site_fract_z
    _atom_site_U_iso_or_equiv
    _atom_site_adp_type
    _atom_site_calc_flag
    _atom_site_occupancy
    _atom_site_disorder_assembly
    _atom_site_disorder_group
    Br Br1 0.83217(12) 0.83821(4) 0.06227(4) 0.0609(2) Uani d 1 . .
    O O1 0.4527(9) 0.7005(3) 0.2349(3) 0.0719(13) Uani d 1 . .
    O O2 0.8447(9) 0.6409(2) 0.3684(2) 0.0688(10) Uani d 1 . .
    N N1 0.6516(8) 0.8607(2) 0.2584(2) 0.0378(8) Uani d 1 . .
    C C1 0.8490(10) 0.9005(3) 0.3156(3) 0.0326(9) Uani d 1 . .
    C C2 0.9288(9) 1.0020(3) 0.3268(3) 0.0429(12) Uani d 1 . .
    H H2 0.8520 1.0548 0.2947 0.051 Uiso calc 1 . .
    C C3 1.1289(12) 1.0218(4) 0.3883(3) 0.0538(14) Uani d 1 . .
    H H3 1.1896 1.0894 0.3966 0.065 Uiso calc 1 . .
    C C4 1.2414(10) 0.9446(4) 0.4377(4) 0.0572(14) Uani d 1 . .
    H H4 1.3755 0.9606 0.4783 0.069 Uiso calc 1 . .
    C C5 1.1551(10) 0.8445(4) 0.4267(3) 0.0503(11) Uani d 1 . .
    H H5 1.2276 0.7920 0.4599 0.060 Uiso calc 1 . .
    C C6 0.9592(9) 0.8233(4) 0.3656(3) 0.0362(11) Uani d 1 . .
    C C7 0.8222(12) 0.7276(3) 0.3414(3) 0.0447(12) Uani d 1 . .
    C C8 0.6167(11) 0.7569(4) 0.2703(3) 0.0458(13) Uani d 1 . .
    C C9 0.4985(10) 0.9198(4) 0.1964(3) 0.0464(12) Uani d 1 . .
    H H9A 0.4179 0.9805 0.2227 0.056 Uiso calc 1 . .
    H H9B 0.3412 0.8784 0.1757 0.056 Uiso calc 1 . .
    C C10 0.6765(12) 0.9533(3) 0.1248(3) 0.0499(12) Uani d 1 . .
    H H10A 0.8325 0.9956 0.1451 0.060 Uiso calc 1 . .
    H H10B 0.5612 0.9955 0.0881 0.060 Uiso calc 1 . .
loop_
    _atom_site_aniso_label
    _atom_site_aniso_U_11
    _atom_site_aniso_U_22
    _atom_site_aniso_U_33
    _atom_site_aniso_U_12
    _atom_site_aniso_U_13
    _atom_site_aniso_U_23
    Br1 0.0714(3) 0.0570(3) 0.0543(3) -0.0008(3) 0.0059(3) -0.0069(3)
    O1 0.090(3) 0.055(2) 0.071(3) -0.036(2) -0.003(2) -0.012(2)
    O2 0.102(3) 0.0323(18) 0.072(3) 0.005(2) 0.013(3) 0.0138(17)
    N1 0.042(2) 0.035(2) 0.036(2) -0.0055(19) -0.001(2) 0.0022(16)
    C1 0.038(2) 0.032(2) 0.028(2) -0.001(2) 0.007(2) -0.0028(18)
    C2 0.057(3) 0.029(2) 0.043(3) -0.001(2) 0.006(2) 0.000(2)
    C3 0.069(4) 0.045(3) 0.047(3) -0.016(3) 0.011(3) -0.015(3)
    C4 0.060(3) 0.078(4) 0.034(3) -0.011(2) 0.003(3) -0.007(3)
    C5 0.053(2) 0.063(3) 0.036(3) 0.006(3) 0.004(3) 0.008(3)
    C6 0.045(2) 0.038(3) 0.026(3) 0.002(2) 0.006(2) -0.001(2)
    C7 0.060(3) 0.032(2) 0.043(3) 0.003(3) 0.017(3) 0.002(2)
    C8 0.058(3) 0.038(3) 0.041(3) -0.011(3) 0.010(3) -0.005(2)
    C9 0.041(3) 0.053(3) 0.045(3) 0.004(2) -0.004(3) 0.000(3)
    C10 0.061(3) 0.040(2) 0.048(3) 0.005(3) -0.005(3) 0.005(2)
_geom_special_details
;
 All esds (except the esd in the dihedral angle between two l.s. planes)
 are estimated using the full covariance matrix.  The cell esds are taken
 into account individually in the estimation of esds in distances, angles
 and torsion angles; correlations between esds in cell parameters are only
 used when they are defined by crystal symmetry.  An approximate (isotropic)
 treatment of cell esds is used for estimating esds involving l.s. planes.
;
loop_
    _geom_bond_atom_site_label_1
    _geom_bond_atom_site_label_2
    _geom_bond_site_symmetry_2
    _geom_bond_distance
    _geom_bond_publ_flag
    Br1 C10 . 1.942(5) ?
    O1 C8 . 1.204(6) ?
    O2 C7 . 1.210(5) ?
    N1 C8 . 1.367(5) ?
    N1 C1 . 1.404(6) ?
    N1 C9 . 1.449(6) ?
    C1 C2 . 1.380(6) ?
    C1 C6 . 1.384(6) ?
    C2 C3 . 1.388(7) ?
    C2 H2 . 0.9300 ?
    C3 C4 . 1.382(7) ?
    C3 H3 . 0.9300 ?
    C4 C5 . 1.370(7) ?
    C4 H4 . 0.9300 ?
    C5 C6 . 1.373(6) ?
    C5 H5 . 0.9300 ?
    C6 C7 . 1.449(6) ?
    C7 C8 . 1.544(7) ?
    C9 C10 . 1.488(7) ?
    C9 H9A . 0.9700 ?
    C9 H9B . 0.9700 ?
    C10 H10A . 0.9700 ?
    C10 H10B . 0.9700 ?
loop_
    _geom_angle_atom_site_label_1
    _geom_angle_atom_site_label_2
    _geom_angle_atom_site_label_3
    _geom_angle_site_symmetry_1
    _geom_angle_site_symmetry_3
    _geom_angle
    _geom_angle_publ_flag
    C8 N1 C1 . . 110.4(4) ?
    C8 N1 C9 . . 123.9(4) ?
    C1 N1 C9 . . 125.7(4) ?
    C2 C1 C6 . . 120.7(4) ?
    C2 C1 N1 . . 128.0(4) ?
    C6 C1 N1 . . 111.2(4) ?
    C1 C2 C3 . . 116.9(4) ?
    C1 C2 H2 . . 121.5 ?
    C3 C2 H2 . . 121.5 ?
    C4 C3 C2 . . 122.3(5) ?
    C4 C3 H3 . . 118.8 ?
    C2 C3 H3 . . 118.8 ?
    C5 C4 C3 . . 119.9(5) ?
    C5 C4 H4 . . 120.1 ?
    C3 C4 H4 . . 120.1 ?
    C4 C5 C6 . . 118.6(5) ?
    C4 C5 H5 . . 120.7 ?
    C6 C5 H5 . . 120.7 ?
    C5 C6 C1 . . 121.5(4) ?
    C5 C6 C7 . . 131.3(5) ?
    C1 C6 C7 . . 107.2(4) ?
    O2 C7 C6 . . 131.3(5) ?
    O2 C7 C8 . . 123.3(5) ?
    C6 C7 C8 . . 105.4(4) ?
    O1 C8 N1 . . 127.4(5) ?
    O1 C8 C7 . . 126.9(5) ?
    N1 C8 C7 . . 105.7(4) ?
    N1 C9 C10 . . 114.3(4) ?
    N1 C9 H9A . . 108.7 ?
    C10 C9 H9A . . 108.7 ?
    N1 C9 H9B . . 108.7 ?
    C10 C9 H9B . . 108.7 ?
    H9A C9 H9B . . 107.6 ?
    C9 C10 Br1 . . 112.9(3) ?
    C9 C10 H10A . . 109.0 ?
    Br1 C10 H10A . . 109.0 ?
    C9 C10 H10B . . 109.0 ?
    Br1 C10 H10B . . 109.0 ?
    H10A C10 H10B . . 107.8 ?
loop_
    _geom_torsion_atom_site_label_1
    _geom_torsion_atom_site_label_2
    _geom_torsion_atom_site_label_3
    _geom_torsion_atom_site_label_4
    _geom_torsion_site_symmetry_1
    _geom_torsion_site_symmetry_2
    _geom_torsion_site_symmetry_3
    _geom_torsion_site_symmetry_4
    _geom_torsion
    _geom_torsion_publ_flag
    C8 N1 C1 C2 . . . . -175.9(5) ?
    C9 N1 C1 C2 . . . . 2.7(7) ?
    C8 N1 C1 C6 . . . . 2.1(5) ?
    C9 N1 C1 C6 . . . . -179.4(4) ?
    C6 C1 C2 C3 . . . . 1.9(7) ?
    N1 C1 C2 C3 . . . . 179.7(4) ?
    C1 C2 C3 C4 . . . . -1.2(7) ?
    C2 C3 C4 C5 . . . . -0.1(8) ?
    C3 C4 C5 C6 . . . . 0.7(8) ?
    C4 C5 C6 C1 . . . . 0.0(7) ?
    C4 C5 C6 C7 . . . . -177.6(5) ?
    C2 C1 C6 C5 . . . . -1.4(7) ?
    N1 C1 C6 C5 . . . . -179.5(4) ?
    C2 C1 C6 C7 . . . . 176.8(4) ?
    N1 C1 C6 C7 . . . . -1.3(5) ?
    C5 C6 C7 O2 . . . . -0.3(9) ?
    C1 C6 C7 O2 . . . . -178.2(6) ?
    C5 C6 C7 C8 . . . . 178.1(5) ?
    C1 C6 C7 C8 . . . . 0.2(5) ?
    C1 N1 C8 O1 . . . . 175.8(5) ?
    C9 N1 C8 O1 . . . . -2.8(8) ?
    C1 N1 C8 C7 . . . . -1.8(5) ?
    C9 N1 C8 C7 . . . . 179.6(4) ?
    O2 C7 C8 O1 . . . . 2.0(8) ?
    C6 C7 C8 O1 . . . . -176.6(5) ?
    O2 C7 C8 N1 . . . . 179.6(5) ?
    C6 C7 C8 N1 . . . . 1.0(5) ?
    C8 N1 C9 C10 . . . . -107.9(5) ?
    C1 N1 C9 C10 . . . . 73.7(6) ?
    N1 C9 C10 Br1 . . . . 62.0(5) ?
loop_
    _geom_hbond_atom_site_label_D
    _geom_hbond_atom_site_label_H
    _geom_hbond_atom_site_label_A
    _geom_hbond_site_symmetry_A
    _geom_hbond_distance_DH
    _geom_hbond_distance_HA
    _geom_hbond_distance_DA
    _geom_hbond_angle_DHA
    C2 H2 O1 4_655 0.93 2.41 3.286(6) 156
    C10 H10A O2 4_755 0.97 2.42 3.309(6) 151
_shelx_hkl_file
;
  -1   0   0    0.19    0.12
   1   0   0   -0.09    0.07
   2   0   0   85.01    4.41
  -2   0   0   80.46    3.42
  -3   0   0    0.08    0.42
   3   0   0   -0.05    0.20
   4   0   0   23.43    1.30
  -4   0   0   23.27    1.34
  -5   0   0   -0.74    0.91
  -6   0   0    6.23    1.28
  -7   0   0    1.57    1.49
   0  -1   0   -0.09    0.02
   0   1   0   -0.01    0.04
   0  -1   0   -0.05    0.04
   0   1   0   -0.12    0.03
   1  -1   0   96.71    5.13
   1   1   0   93.65    5.14
  -1   1   0   96.45    5.13
  -1  -1   0   96.59    5.14
  -1  -1   0   98.61    3.95
   1   1   0   98.76    5.14
  -1   1   0   95.96    3.94
   2  -1   0  181.83    9.59
  -2  -1   0  182.21    9.58
  -2  -1   0  170.51    9.58
  -2   1   0  183.75    7.36
  -2  -1   0  181.38    7.36
   2   1   0  182.35    9.58
   3   1   0    5.50    0.45
   3  -1   0    4.69    0.41
  -3   1   0    5.39    0.49
  -3  -1   0    5.90    0.62
   4   1   0   11.23    0.73
  -4  -1   0   11.28    0.98
   4  -1   0   10.28    0.65
  -4   1   0   11.17    0.96
  -5   1   0    4.00    0.93
  -5  -1   0    2.50    0.73
  -6  -1   0    0.24    1.20
  -6   1   0    1.55    1.20
  -7  -1   0    1.36    1.43
  -7   1   0    0.86    1.47
   0   2   0   90.44    4.79
   0  -2   0   88.61    4.79
   0  -2   0   88.07    4.79
   0   2   0   91.76    4.79
  -1   2   0   62.69    3.27
  -1  -2   0   62.75    2.52
  -1  -2   0   59.03    3.28
   1   2   0   62.04    3.28
  -1  -2   0   60.06    3.28
   1  -2   0   62.90    3.28
   1   2   0   59.20    3.28
  -2  -2   0    3.95    0.36
   2   2   0    4.13    0.40
  -2  -2   0    4.12    0.35
   2  -2   0    4.60    0.36
  -2   2   0    3.71    0.37
   3  -2   0   45.84    2.48
  -3   2   0   45.02    2.02
  -3  -2   0   45.58    1.99
   3   2   0   46.14    2.50
   4   2   0    3.08    0.41
  -4  -2   0    2.08    0.70
  -4   2   0    3.44    0.69
   4  -2   0    2.45    0.38
  -5   2   0    1.40    0.89
  -5  -2   0    0.79    0.94
  -6  -2   0    1.87    1.25
  -6   2   0    0.37    1.13
  -7  -2   0    1.68    1.49
   0   3   0   -0.11    0.20
   0   3   0   -0.23    0.18
   0  -3   0   -0.08    0.16
  -1  -3   0  240.75   10.20
   1  -3   0  256.64   13.33
  -1   3   0  256.15   13.32
  -1  -3   0  249.65   13.33
   1   3   0  258.73   13.33
   1   3   0  249.29   13.33
   1  -3   0  247.32   13.32
  -1  -3   0  249.25   13.33
  -2  -3   0    2.71    0.31
  -2  -3   0    2.90    0.37
   2  -3   0    3.01    0.38
  -2  -3   0    2.76    0.37
   2   3   0    2.93    0.43
  -3  -3   0    0.90    0.39
   3  -3   0    0.71    0.32
   3   3   0    0.90    0.37
  -3  -3   0    0.83    0.26
  -3   3   0    0.22    0.44
  -3  -3   0    0.65    0.24
  -4   3   0   -1.16    0.66
   4   3   0   -0.12    0.43
  -4  -3   0   -0.81    0.52
   4  -3   0   -0.16    0.27
   4  -3   0   -0.80    0.33
  -5   3   0    4.21    0.98
  -5  -3   0    4.02    1.03
  -6  -3   0    0.83    1.27
  -7  -3   0    1.89    1.60
   0  -4   0  143.61    7.61
   0   4   0  142.22    7.62
   0  -4   0  139.99    7.61
   0   4   0  145.13    7.61
  -1  -4   0  257.23   13.89
  -1  -4   0  259.54   13.89
   1   4   0  251.17   13.89
   1  -4   0  262.44   13.89
  -1  -4   0  266.05   10.63
   1  -4   0  261.17   13.89
  -1   4   0  263.59   13.88
   1   4   0  269.23   13.89
  -2  -4   0   33.56    1.84
   2  -4   0   33.17    1.84
  -2  -4   0   32.38    1.85
  -2  -4   0   33.45    1.48
   2   4   0   32.24    1.88
  -2   4   0   34.10    1.82
   2  -4   0   32.30    1.83
  -3  -4   0   17.86    1.05
  -3  -4   0   16.40    0.92
   3  -4   0   16.17    1.05
   3  -4   0   16.82    1.02
   3   4   0   16.30    1.11
   4  -4   0    2.02    0.37
   4   4   0    2.11    0.52
  -4  -4   0    1.64    0.77
   4  -4   0    1.49    0.45
  -5  -4   0    1.97    1.03
  -6  -4   0    2.45    1.27
   0   5   0   -0.16    0.33
   0  -5   0   -0.10    0.22
   0   5   0   -0.25    0.29
   0  -5   0    0.09    0.33
  -1  -5   0   16.83    0.85
  -1  -5   0   17.14    1.03
   1   5   0   17.79    1.06
   1   5   0   16.18    1.09
   1  -5   0   18.10    1.04
   1  -5   0   17.51    1.07
  -1   5   0   17.37    1.03
  -1  -5   0   16.79    1.06
   2   5   0   92.08    5.11
  -2  -5   0   92.56    3.93
   2  -5   0   94.79    5.08
   2  -5   0   91.78    5.09
  -2   5   0   97.67    5.08
  -2  -5   0   94.45    5.10
   2   5   0   96.37    5.10
  -2  -5   0   96.62    5.11
  -3  -5   0    3.36    0.63
  -3  -5   0    4.06    0.61
   3   5   0    3.33    0.56
   3  -5   0    3.34    0.46
  -3  -5   0    3.40    0.45
   3  -5   0    2.97    0.42
  -4  -5   0    7.85    0.97
   4  -5   0    8.93    0.88
   4   5   0    9.78    0.95
  -5  -5   0    0.36    1.07
  -6  -5   0    0.05    1.31
   0  -6   0  378.84   20.22
   0   6   0  383.67   20.22
   0  -6   0  379.97   20.23
   0   6   0  379.03   20.23
   1   6   0    0.35    0.33
  -1  -6   0    0.11    0.27
   1  -6   0   -0.15    0.35
  -1  -6   0    0.30    0.42
   1  -6   0    0.11    0.30
   1   6   0    0.23    0.38
  -1   6   0   -0.04    0.32
  -1  -6   0    0.14    0.35
  -2  -6   0   13.84    0.78
  -2   6   0   14.08    0.90
  -2  -6   0   14.70    1.02
   2   6   0   14.55    0.97
  -2  -6   0   14.05    1.00
   2  -6   0   13.66    0.98
   2  -6   0   14.02    1.03
   2   6   0   13.13    1.04
  -3  -6   0    7.93    0.82
   3  -6   0    8.00    0.81
  -3  -6   0    8.82    0.90
   3  -6   0    8.07    0.74
   3   6   0    8.15    0.96
   4   6   0    7.58    0.99
  -4  -6   0    5.91    0.78
   4  -6   0    5.93    0.85
  -5  -6   0    0.72    0.86
   5  -6   0   -0.28    0.56
  -6  -6   0    0.44    1.37
   0   7   0    0.62    0.42
   0  -7   0   -0.13    0.30
   0  -7   0    0.25    0.51
   0   7   0    0.26    0.47
  -1  -7   0   43.33    1.85
   1  -7   0   41.09    2.39
   1   7   0   40.69    2.33
  -1  -7   0   42.58    2.40
  -1   7   0   40.48    2.31
  -1  -7   0   40.37    2.32
   1   7   0   41.57    2.40
   1  -7   0   42.79    2.35
   2   7   0   31.69    2.01
  -2  -7   0   34.44    1.61
   2   7   0   34.86    1.97
   2  -7   0   33.71    2.02
   2  -7   0   34.43    1.95
  -2  -7   0   32.61    2.00
   3  -7   0    1.42    0.49
  -3  -7   0    1.16    0.59
  -3  -7   0    1.77    0.57
   3  -7   0    1.48    0.45
   3   7   0    1.51    0.62
   4  -7   0    0.75    0.56
   4   7   0    0.56    0.74
  -4  -7   0    0.38    0.95
   5  -7   0    0.14    0.62
  -5  -7   0   -0.86    1.19
  -6  -7   0    0.34    1.50
   0   8   0    0.90    0.58
   0  -8   0    0.67    0.49
   0  -8   0    1.57    0.62
   0   8   0    1.50    0.50
  -1  -8   0   14.16    1.16
   1  -8   0   14.89    1.14
   1   8   0   12.09    1.00
  -1  -8   0   13.41    0.78
   1   8   0   14.43    1.05
   1  -8   0   13.04    1.03
   2   8   0    1.16    0.64
  -2  -8   0    0.38    0.59
   2  -8   0    0.54    0.56
  -2  -8   0    0.54    0.61
   2   8   0    0.98    0.53
   2  -8   0    0.09    0.49
  -3  -8   0   11.80    1.12
   3  -8   0   10.67    1.02
   3   8   0   10.88    1.29
  -3  -8   0    9.87    1.04
   3  -8   0   11.92    1.13
  -4  -8   0    2.09    0.80
   4  -8   0    3.27    0.69
   4   8   0    4.56    0.90
   5  -8   0    1.83    0.70
  -5  -8   0    1.45    1.30
  -6  -8   0   -1.08    1.56
   0  -9   0   -0.11    0.70
   1  -9   0   49.05    2.79
  -1  -9   0   47.53    2.18
   1  -9   0   50.95    2.90
  -1  -9   0   50.04    2.92
   1   9   0   50.63    2.90
   2   9   0    0.20    0.53
   2  -9   0   -0.39    0.66
  -2  -9   0   -1.00    0.67
   2  -9   0    0.09    0.52
  -2  -9   0    0.58    0.70
   3   9   0    0.52    0.77
  -3  -9   0    2.17    0.89
  -3  -9   0    1.09    0.70
   3  -9   0    1.77    0.66
   4   9   0    1.65    0.92
  -4  -9   0    0.15    0.81
   4  -9   0    0.07    0.74
  -5  -9   0    2.60    1.41
   5  -9   0    1.65    0.81
  -6  -9   0    0.83    1.68
   0 -10   0   64.31    3.71
   1 -10   0   28.80    1.87
  -1 -10   0   30.67    2.03
  -1 -10   0   29.57    1.44
   1  10   0   30.12    2.01
   2 -10   0   26.35    1.69
  -2 -10   0   24.41    1.35
  -2 -10   0   25.71    1.83
   2 -10   0   24.34    1.65
   2  10   0   25.94    1.85
   3 -10   0   18.61    1.53
  -3 -10   0   19.36    1.57
  -3 -10   0   18.17    1.26
   3  10   0   20.13    1.65
   4 -10   0    1.81    0.85
   4  10   0    2.79    0.95
  -4 -10   0    2.09    0.92
   5 -10   0    0.15    0.84
  -5 -10   0    1.44    1.48
  -6 -10   0   -0.90    1.78
   0 -11   0    1.41    0.92
  -1 -11   0    7.73    1.08
  -1 -11   0    7.34    0.86
   1 -11   0    7.23    1.04
   1  11   0    7.07    1.03
   2  11   0    4.42    0.99
  -2 -11   0    4.82    0.97
   2 -11   0    4.51    0.96
  -2 -11   0    5.65    0.94
   3  11   0    0.34    0.92
  -3 -11   0   -0.60    0.88
  -3 -11   0    0.01    1.06
   3 -11   0    0.69    0.94
   4 -11   0    1.80    0.95
  -4 -11   0    1.07    1.31
  -5 -11   0    0.05    1.53
   5 -11   0   -0.82    0.87
   0 -12   0   37.25    2.57
   1 -12   0    2.35    1.03
  -1 -12   0    2.73    1.06
  -1 -12   0    2.72    0.84
  -2 -12   0   -0.18    0.99
   2 -12   0   -0.36    0.95
  -2 -12   0    0.67    0.96
   2  12   0    1.75    1.00
   3 -12   0   -0.08    0.92
  -3 -12   0   -0.64    0.83
  -3 -12   0   -0.70    1.01
  -4 -12   0    0.76    1.35
   4 -12   0    0.14    1.02
  -5 -12   0    0.17    1.62
   0 -13   0    1.39    1.15
  -1 -13   0    2.14    1.17
  -1 -13   0    4.29    0.94
   1 -13   0    3.50    1.18
  -2 -13   0    6.20    1.13
   2 -13   0    4.83    0.94
  -2 -13   0    4.79    1.21
  -3 -13   0    1.99    1.26
   3 -13   0    0.00    1.05
  -4 -13   0    1.05    1.50
   4 -13   0   -0.28    1.15
  -5 -13   0    0.67    1.76
   0 -14   0   -0.10    1.24
  -1 -14   0    1.25    0.98
   1 -14   0    0.00    1.26
  -1 -14   0   -0.29    1.26
   2 -14   0   -1.33    1.18
  -2 -14   0    0.64    0.86
  -2 -14   0   -1.53    1.24
   3 -14   0    4.91    1.27
  -3 -14   0    7.41    1.46
  -4 -14   0   -0.86    1.54
  -5 -14   0   -0.69    1.85
   0 -15   0   -2.68    1.36
  -1 -15   0    2.77    1.44
   1 -15   0    4.51    1.47
  -1 -15   0    3.05    1.15
   2 -15   0    0.47    1.35
  -2 -15   0   -0.20    1.39
  -2 -15   0    2.45    1.25
  -3 -15   0    0.59    1.43
  -4 -15   0    0.11    1.60
   0 -16   0    1.19    1.57
  -1 -16   0   -0.27    1.55
  -1 -16   0    2.57    1.20
   1 -16   0   -0.22    1.54
  -2 -16   0   -0.69    1.54
  -2 -16   0    3.31    1.41
  -3 -16   0    0.06    1.18
  -4 -16   0   -2.33    1.66
   0 -17   0   -3.96    1.68
  -1 -17   0   -0.24    0.98
  -1 -17   0   -4.09    1.67
  -2 -17   0    3.57    1.43
  -3 -17   0    0.12    1.64
   0 -18   0    1.25    1.25
  -1 -18   0   -0.33    1.41
  -2 -18   0    1.06    1.56
   0 -19   0    0.38    1.42
  -1 -19   0    1.17    1.56
   0   0   1    0.01    0.01
   1   0  -1    7.77    0.49
  -1   0   1    8.07    0.48
  -1   0   1    8.62    0.40
   2   0   1  111.72    6.07
  -2   0  -1  114.27    4.69
  -2   0   1  117.52    6.07
   2   0  -1  114.05    6.09
  -2   0   1  113.60    4.69
  -3   0   1   40.37    1.82
   3   0  -1   42.26    2.27
   3   0   1   42.37    2.22
  -3   0  -1   40.69    1.84
  -4   0   1   24.20    1.36
   4   0  -1   23.98    1.36
  -4   0  -1   22.43    1.21
   5   0  -1   -0.27    0.30
  -5   0   1    0.19    0.69
  -5   0  -1    0.65    0.82
  -6   0   1    1.27    0.93
  -6   0  -1    2.10    1.17
  -7   0   1    1.40    1.39
  -7   0  -1    2.83    1.49
   0  -1   1   77.11    3.85
   0   1  -1   68.67    3.85
   0   1   1   75.59    3.85
   0  -1  -1   67.96    3.85
  -1  -1  -1  275.06   10.77
  -1   1   1  288.00   10.78
   1   1  -1  283.31   14.18
  -1  -1  -1  275.82   14.14
   1  -1   1  272.56   14.11
  -1   1   1  281.39   14.17
   1   1   1  246.53   14.13
   1  -1  -1  245.31   14.15
   1   1   1  249.59   14.13
  -1  -1   1  246.29   14.13
  -1  -1   1  255.44   10.77
  -2   1   1   19.18    0.97
   2  -1   1   19.86    1.12
  -2  -1  -1   19.82    0.96
  -2   1   1   19.16    1.13
   2   1  -1   20.01    1.18
   2   1   1   22.32    1.15
   2  -1  -1   21.96    1.18
  -2  -1   1   21.97    0.95
   2   1   1   22.44    1.14
  -2  -1   1   20.12    1.15
  -2   1  -1   22.11    0.95
  -2  -1   1   21.85    1.16
  -3   1   1   14.97    0.81
   3   1  -1   14.68    0.92
   3  -1   1   14.78    0.82
  -3  -1  -1   14.28    0.88
  -3  -1   1   15.10    0.81
  -3   1  -1   15.46    0.86
   3  -1  -1   15.04    0.92
   3   1   1   15.74    0.86
  -4  -1  -1    3.12    0.67
   4   1  -1    3.72    0.52
  -4   1   1    3.84    0.74
   4  -1  -1    2.65    0.38
  -4  -1   1    3.22    0.71
  -4   1  -1    2.77    0.66
  -5  -1  -1    4.22    0.96
  -5   1   1    3.24    0.98
   5   1  -1    3.55    0.45
  -5   1  -1    3.59    0.92
  -5  -1   1    3.78    1.00
  -6  -1  -1    1.57    1.13
  -6   1   1    0.68    1.16
  -6  -1   1    2.38    1.21
  -6   1  -1    1.07    1.19
  -7   1   1    3.81    1.47
  -7  -1  -1    1.78    1.48
  -7  -1   1    2.63    1.53
  -7   1  -1    3.84    1.48
   0  -2   1  314.46   16.41
   0   2   1  303.65   16.38
   0  -2   1  301.95   16.39
   0  -2  -1  305.26   16.39
   0   2  -1  311.34   16.40
  -1  -2  -1  474.34   25.46
  -1   2   1  502.86   25.50
   1  -2   1  511.17   25.49
   1  -2   1  489.90   25.47
   1   2  -1  471.01   25.51
  -1  -2  -1  487.28   25.49
  -1  -2  -1  504.58   19.41
   1   2   1  472.42   25.49
  -1  -2   1  456.12   25.47
   1   2   1  456.61   25.47
  -1  -2   1  463.41   25.50
  -1  -2   1  475.52   19.42
   1  -2  -1  452.42   25.46
  -2  -2  -1   38.46    1.64
   2   2  -1   38.70    2.11
  -2   2   1   39.16    2.06
  -2   2   1   38.89    1.66
  -2  -2  -1   36.92    2.07
  -2  -2  -1   38.93    2.07
   2  -2   1   39.53    2.07
   2  -2   1   36.97    2.06
  -2   2  -1   39.23    1.64
  -2  -2   1   37.95    1.64
   2   2   1   39.30    2.08
   2   2   1   39.60    2.09
   2  -2  -1   40.10    2.10
  -2  -2   1   32.46    2.07
  -2  -2   1   39.26    2.09
  -3   2   1    3.68    0.51
   3  -2   1    3.21    0.28
   3  -2   1    3.14    0.34
  -3  -2  -1    3.51    0.42
   3   2  -1    3.44    0.51
   3   2   1    2.70    0.34
  -3   2  -1    3.92    0.47
  -3  -2   1    2.69    0.53
  -3  -2   1    2.93    0.32
   3  -2  -1    2.33    0.38
  -3  -2   1    2.45    0.35
   4   2  -1    5.84    0.66
  -4  -2  -1    5.65    0.74
  -4   2   1    5.88    0.78
   4  -2  -1    3.72    0.56
  -4  -2   1    5.54    0.78
  -4   2  -1    5.65    0.71
   4   2   1    4.98    0.52
   5   2  -1    8.69    0.80
  -5   2   1    8.14    1.09
  -5  -2  -1    8.71    1.02
  -5  -2   1    6.56    1.07
  -5   2  -1    7.24    1.03
  -6  -2  -1    0.88    0.92
  -6   2   1    3.31    1.25
  -6   2  -1    2.48    1.12
  -6  -2   1    1.96    0.97
  -7  -2  -1    2.88    1.49
  -7  -2   1    1.79    1.57
   0   3  -1    9.99    0.61
   0  -3  -1    9.83    0.60
   0   3   1    9.46    0.59
   0  -3   1   10.05    0.60
   0   3  -1    9.77    0.60
   0  -3   1    9.41    0.61
   0  -3  -1    9.51    0.59
  -1  -3  -1  130.06    7.10
  -1  -3  -1  129.23    5.44
   1  -3   1  135.62    7.10
   1   3  -1  127.54    7.11
  -1  -3  -1  132.19    7.10
  -1   3   1  130.78    7.10
   1  -3   1  130.39    7.09
   1  -3  -1  135.46    7.10
  -1  -3   1  136.57    7.11
  -1  -3   1  137.02    7.11
   1   3   1  134.33    7.10
   1   3   1  136.04    7.10
  -1  -3   1  136.55    5.44
   2  -3   1   -0.12    0.20
  -2  -3  -1    0.09    0.24
  -2   3   1    0.32    0.20
   2  -3   1    0.21    0.22
  -2  -3  -1    0.10    0.24
  -2  -3  -1    0.66    0.23
   2   3  -1   -0.14    0.28
   2  -3  -1    1.74    0.28
  -2  -3   1    1.79    0.29
   2   3   1    1.58    0.26
  -2  -3   1    1.75    0.27
   3  -3   1   92.25    4.99
   3  -3   1   96.22    5.00
  -3  -3  -1   96.07    3.94
  -3  -3  -1   90.29    4.99
  -3  -3  -1   92.30    4.99
   3   3  -1   97.41    5.05
  -3   3   1   98.08    3.94
  -3   3  -1   93.20    3.92
  -3  -3   1   93.37    3.94
   3  -3  -1   92.86    5.04
   3   3   1   92.63    5.03
  -3  -3   1   88.99    5.02
   4  -3   1    2.33    0.31
  -4  -3  -1    2.94    0.74
   4   3  -1    2.50    0.50
  -4   3   1    2.35    0.57
   4  -3   1    2.21    0.32
   4   3   1    3.26    0.44
  -4  -3   1    2.68    0.59
  -4   3  -1    2.81    0.69
   4  -3  -1    2.10    0.46
  -5   3   1    2.00    0.74
   5   3  -1    2.30    0.54
  -5  -3  -1    1.77    0.92
  -5   3  -1    1.83    0.92
  -5  -3   1    2.89    0.98
  -6  -3  -1   -0.09    1.17
  -6  -3   1    0.33    1.18
  -7  -3  -1    0.76    1.49
  -7  -3   1   -0.17    1.49
   0  -4  -1    1.79    0.29
   0  -4   1    2.02    0.29
   0   4  -1    1.70    0.28
   0  -4  -1    1.90    0.32
   0   4   1    1.89    0.26
   0   4  -1    1.81    0.25
   0  -4   1    1.82    0.30
  -1  -4  -1  145.83    7.88
   1  -4   1  149.56    7.87
   1   4  -1  144.49    7.89
  -1   4   1  149.89    7.87
   1  -4   1  149.42    7.88
  -1  -4  -1  152.10    7.88
  -1  -4  -1  147.77    6.04
  -1  -4   1  145.68    7.88
   1  -4  -1  145.55    7.88
   1   4   1  147.46    7.88
  -1   4  -1  143.94    7.87
  -1  -4   1  150.71    6.04
  -1  -4   1  151.46    7.89
   1   4   1  143.06    7.88
   2  -4   1   43.51    2.31
   2   4  -1   42.30    2.33
  -2   4   1   43.89    2.29
  -2  -4  -1   42.55    2.30
  -2  -4  -1   42.90    1.84
   2  -4   1   42.79    2.30
  -2  -4  -1   41.19    2.31
   2  -4  -1   39.80    2.32
  -2  -4   1   40.69    1.83
  -2  -4   1   41.02    2.31
   2   4   1   40.26    2.33
  -2  -4   1   42.84    2.33
   2   4   1   42.16    2.32
  -3  -4  -1    9.24    0.64
   3  -4   1    8.06    0.62
  -3  -4  -1    7.61    0.77
   3   4  -1    8.31    0.78
   3  -4   1    6.61    0.60
   3   4   1    6.39    0.70
  -3  -4   1    7.44    0.66
   3  -4  -1    7.03    0.71
  -3  -4   1    5.98    0.69
  -3  -4   1    7.90    0.69
   4  -4   1    8.14    0.66
   4  -4   1    8.20    0.72
  -4  -4  -1    8.59    1.02
   4   4  -1    8.74    0.89
   4  -4  -1    8.67    0.85
   4   4   1   10.40    0.84
  -4  -4   1    9.68    1.05
  -4  -4   1   10.05    0.63
  -4  -4   1    8.03    0.60
  -5  -4  -1    6.33    1.07
   5   4  -1    7.11    0.96
   5  -4  -1    5.38    0.67
  -5  -4   1    5.62    1.08
  -6  -4  -1    1.20    1.27
  -6  -4   1    0.56    1.33
   0  -5  -1   99.92    5.31
   0  -5  -1   98.03    5.29
   0  -5   1   99.98    5.31
   0   5  -1   98.50    5.31
   0   5   1   99.78    5.30
   0  -5   1   96.96    5.29
   0   5  -1   96.65    5.29
  -1   5   1   29.32    1.76
   1  -5   1   30.39    1.76
   1  -5   1   28.87    1.75
   1   5  -1   29.54    1.75
  -1  -5  -1   29.66    1.39
  -1  -5  -1   29.24    1.78
   1   5  -1   30.22    1.80
  -1  -5  -1   29.67    1.77
  -1  -5   1   32.90    1.36
   1   5   1   34.68    1.78
  -1   5  -1   31.79    1.77
  -1  -5   1   33.73    1.80
   1  -5  -1   33.73    1.77
  -1  -5   1   32.69    1.76
  -1   5  -1   33.20    1.76
   1  -5  -1   32.50    1.76
   1   5   1   31.85    1.79
  -2  -5  -1   46.42    2.40
   2  -5   1   46.92    2.38
   2   5  -1   44.85    2.46
  -2   5   1   47.34    2.39
  -2  -5  -1   44.10    2.40
   2  -5   1   45.57    2.41
  -2  -5  -1   44.28    1.88
   2   5   1   40.71    2.40
  -2  -5   1   41.42    1.90
   2  -5  -1   41.33    2.42
  -2  -5   1   40.33    2.41
  -2  -5   1   40.85    2.40
   2   5   1   39.79    2.41
   2  -5  -1   41.44    2.39
   3   5  -1    6.59    0.85
  -3  -5  -1    6.86    0.69
  -3  -5  -1    7.88    0.67
   3  -5   1    7.50    0.64
   3  -5   1    6.87    0.68
  -3  -5  -1    7.63    0.82
  -3  -5   1    6.70    0.76
  -3  -5   1    5.53    0.64
   3   5   1    6.68    0.80
   3  -5  -1    7.08    0.72
   3  -5  -1    7.16    0.67
   4  -5   1    0.97    0.44
  -4  -5  -1    1.33    0.82
   4   5  -1    1.28    0.62
   4   5   1    1.30    0.54
   4  -5  -1    1.36    0.55
  -4  -5   1    1.23    0.83
   5   5  -1    0.46    0.68
  -5  -5  -1    0.79    0.80
   5  -5  -1    0.33    0.51
  -5  -5   1    0.51    1.09
  -6  -5  -1    1.32    1.33
  -6  -5   1   -0.44    1.29
   0   6  -1   24.08    1.48
   0  -6  -1   27.24    1.54
   0   6  -1   24.57    1.46
   0  -6   1   25.89    1.54
   0  -6   1   25.71    1.50
   0   6   1   25.57    1.46
   0  -6  -1   25.64    1.50
  -1  -6  -1   48.62    2.85
   1  -6   1   49.76    2.83
   1   6  -1   47.68    2.83
  -1  -6  -1   49.74    2.21
  -1  -6  -1   47.76    2.81
   1   6  -1   50.01    2.84
  -1   6   1   48.35    2.82
   1  -6   1   47.59    2.85
   1  -6  -1   54.05    2.86
  -1   6  -1   53.84    2.81
  -1  -6   1   52.93    2.82
   1   6   1   54.60    2.83
  -1  -6   1   54.81    2.87
  -1  -6   1   55.01    2.20
   1   6   1   52.05    2.86
   1  -6  -1   55.43    2.84
   2  -6   1   92.52    4.80
  -2  -6  -1   91.93    4.82
  -2  -6  -1   88.93    4.82
  -2   6   1   92.08    4.80
   2   6  -1   89.70    4.85
  -2  -6  -1   90.80    3.75
   2  -6   1   88.83    4.82
  -2  -6   1   88.83    4.83
   2   6   1   84.40    4.83
   2  -6  -1   84.20    4.82
  -2  -6   1   87.33    3.73
  -2  -6   1   88.28    4.84
   2  -6  -1   88.42    4.81
   2   6   1   88.48    4.82
   3  -6   1    2.68    0.46
   3   6  -1    2.85    0.60
   3  -6   1    2.78    0.52
  -3  -6  -1    2.88    0.52
  -3  -6  -1    3.13    0.71
  -3  -6   1    3.97    0.58
  -3  -6   1    4.47    0.55
   3   6   1    4.27    0.64
   3  -6  -1    4.34    0.54
   3  -6  -1    3.79    0.57
  -4  -6  -1   21.19    1.27
   4  -6   1   20.88    1.37
   4   6  -1   24.10    1.54
  -4  -6   1   17.88    1.24
   4   6   1   20.74    1.46
   4  -6  -1   19.20    1.44
  -5  -6  -1    0.39    1.13
   5   6  -1    0.60    0.77
  -5  -6   1   -0.50    0.84
   5  -6  -1    0.50    0.60
  -6  -6  -1   -0.98    1.39
  -6  -6   1    0.02    1.43
   0  -7  -1  105.78    5.68
   0  -7  -1  105.69    5.66
   0  -7   1   99.84    5.66
   0   7  -1  102.37    5.68
   0   7  -1  105.77    5.66
   0   7   1  106.38    5.66
   0  -7   1  107.41    5.66
  -1   7   1    9.67    0.77
   1  -7   1   10.31    0.87
  -1  -7  -1    9.74    0.97
   1  -7   1    9.89    0.94
   1   7  -1    8.93    0.86
  -1  -7  -1    9.62    0.89
   1   7  -1   10.20    0.89
  -1   7  -1   13.82    0.86
  -1  -7   1   13.76    0.91
   1   7   1   12.42    0.97
   1  -7  -1   12.45    0.90
   1  -7  -1   13.18    0.97
   1   7   1   13.44    0.91
  -1  -7   1   13.76    0.75
  -1  -7   1   12.42    0.87
  -2  -7  -1   19.96    1.36
   2   7  -1   18.97    1.41
  -2  -7  -1   19.00    1.05
   2  -7   1   20.29    1.28
   2  -7   1   19.84    1.39
   2  -7  -1   22.18    1.36
   2   7   1   22.24    1.33
   2  -7  -1   21.54    1.36
  -2  -7   1   20.70    1.37
  -2  -7   1   20.17    1.04
   2   7   1   20.28    1.38
   3  -7   1   15.34    1.15
  -3  -7  -1   15.15    1.17
   3  -7   1   15.52    1.08
   3   7  -1   15.49    1.23
  -3  -7  -1   14.25    0.98
   3  -7  -1   14.50    1.06
   3  -7  -1   14.62    1.19
  -3  -7   1   14.51    1.14
   3   7   1   14.12    1.27
  -3  -7   1   16.35    1.14
   4  -7   1    5.18    0.68
   4   7  -1    7.07    1.00
  -4  -7  -1    5.94    1.06
   4  -7  -1    4.30    0.71
   4   7   1    4.09    0.79
  -4  -7   1    4.43    1.01
  -5  -7  -1    0.52    0.91
   5   7  -1    1.39    0.82
  -5  -7   1    0.98    1.20
   5  -7  -1    0.99    0.68
  -6  -7  -1    0.80    1.12
  -6  -7   1   -0.09    1.41
   0   8   1   25.65    1.56
   0  -8  -1   26.14    1.61
   0  -8   1   26.98    1.56
   0   8  -1   25.95    1.60
   0  -8  -1   26.05    1.63
   0  -8   1   27.25    1.70
   0   8  -1   26.41    1.56
   1   8  -1  107.60    5.70
  -1  -8  -1  104.30    5.71
   1   8  -1  104.74    5.72
   1  -8   1  113.28    5.71
   1  -8   1  107.87    5.71
   1   8   1  104.39    5.72
  -1  -8   1  104.02    5.74
   1  -8  -1  100.14    5.73
   1  -8  -1  104.59    5.71
  -1  -8   1  105.29    4.39
   1   8   1  101.23    5.73
  -2  -8  -1    8.68    0.74
   2  -8   1   10.29    0.98
   2   8  -1    8.36    1.07
   2  -8   1    8.55    0.93
  -2  -8  -1    9.30    0.98
   2   8   1    9.52    1.02
   2  -8  -1    9.98    0.89
  -2  -8   1   10.48    1.03
  -2  -8   1    9.40    0.86
   2  -8  -1   10.01    1.00
   2   8   1   10.82    0.92
   3  -8   1    1.66    0.57
   3  -8   1    1.51    0.57
   3   8  -1    0.63    0.78
  -3  -8  -1    0.90    0.65
  -3  -8  -1    0.61    0.81
   3   8   1    1.77    0.75
  -3  -8   1    1.84    0.60
   3  -8  -1    1.33    0.55
   3  -8  -1    1.45    0.68
  -3  -8   1    1.19    0.72
  -4  -8  -1    0.22    0.78
   4  -8   1    0.14    0.62
   4   8  -1    1.02    0.87
   4  -8  -1    0.61    0.68
  -4  -8   1    0.08    0.76
  -5  -8  -1    2.05    1.32
   5  -8   1    2.57    0.73
   5   8  -1    4.07    0.98
  -5  -8   1    2.73    1.32
   5  -8  -1    3.29    0.78
  -6  -8  -1   -0.71    1.54
  -6  -8   1   -0.08    1.17
   0   9  -1    2.51    0.71
   0  -9   1    2.99    0.75
   0  -9  -1    3.05    0.74
  -1  -9  -1   25.29    1.89
   1  -9   1   27.23    1.87
   1  -9   1   24.69    1.70
   1   9  -1   27.57    1.91
  -1  -9   1   30.80    1.44
   1  -9  -1   32.43    1.89
   1   9   1   30.45    1.78
   1  -9  -1   30.79    1.80
  -1  -9   1   31.26    1.92
   2  -9   1    4.22    0.76
   2   9  -1    3.73    0.83
   2  -9   1    5.08    0.65
  -2  -9  -1    3.98    0.77
  -2  -9  -1    4.53    0.76
   2   9   1    4.77    0.79
   2  -9  -1    4.26    0.64
  -2  -9   1    4.72    0.59
  -2  -9   1    3.89    0.80
   2   9   1    5.77    0.85
   2  -9  -1    4.37    0.77
   3   9  -1   17.53    1.48
   3  -9   1   15.93    1.30
  -3  -9  -1   16.98    1.34
  -3  -9  -1   17.27    1.38
   3   9   1   15.35    1.40
   3  -9  -1   15.05    1.33
  -3  -9   1   14.59    1.36
  -3  -9   1   14.64    1.10
   4  -9   1    1.13    0.71
  -4  -9  -1    0.11    0.84
   4   9  -1    0.52    0.85
  -4  -9   1    0.92    0.82
   4  -9  -1    0.96    0.72
   5  -9   1    0.19    0.73
  -5  -9  -1   -0.51    1.38
   5   9  -1    2.01    1.04
  -5  -9   1   -0.06    1.33
   5  -9  -1    0.54    0.76
  -6  -9  -1   -0.67    1.64
  -6  -9   1   -1.47    1.22
   0  10  -1   23.97    1.70
   0 -10   1   22.07    1.72
   0 -10  -1   23.15    1.73
   1  10  -1   13.48    1.22
  -1 -10  -1   15.37    1.42
   1 -10   1   14.68    1.40
  -1 -10   1   15.60    1.23
  -1 -10   1   16.38    1.05
   1 -10  -1   15.71    1.41
  -2 -10  -1   12.85    0.97
   2 -10   1   12.56    1.13
   2  10  -1   11.37    1.15
  -2 -10  -1   13.00    1.34
   2 -10   1   12.37    1.32
  -2 -10   1   13.68    1.13
   2  10   1   14.20    1.33
   2 -10  -1   13.05    1.17
   2 -10  -1   12.65    1.33
  -2 -10   1   12.47    1.37
  -3 -10  -1    1.02    0.74
  -3 -10  -1    0.10    0.87
   3 -10   1    0.81    0.83
   3  10  -1    0.96    0.88
  -3 -10   1    0.01    0.82
  -3 -10   1   -0.17    0.68
   3 -10  -1    0.86    0.76
   4 -10   1    1.33    0.82
  -4 -10  -1    1.01    1.19
   4  10  -1    2.33    1.07
  -4 -10   1    1.39    0.88
   4 -10  -1    1.98    0.85
  -5 -10  -1    0.77    1.46
   5 -10   1    0.55    0.81
   5 -10  -1    1.40    0.90
  -5 -10   1    0.51    1.43
  -6 -10  -1   -0.47    1.33
  -6 -10   1   -0.48    1.66
   0  11  -1   19.67    1.46
   0 -11   1   19.54    1.50
   0 -11  -1   19.99    1.49
   1  11  -1    5.66    1.01
   1 -11   1    5.77    1.02
  -1 -11  -1    5.73    0.83
  -1 -11  -1    5.61    0.69
  -1 -11   1    7.88    0.82
  -1 -11   1    6.96    1.03
   1 -11  -1    7.01    1.03
   2 -11   1   20.04    1.80
  -2 -11  -1   21.39    1.53
   2  11  -1   22.15    1.89
  -2 -11  -1   21.03    1.84
  -2 -11   1   25.18    1.33
   2 -11  -1   25.45    1.83
  -2 -11   1   26.11    1.89
   3 -11   1    0.78    0.84
  -3 -11  -1    0.16    0.87
  -3 -11  -1    0.74    1.09
   3  11  -1    1.39    0.99
  -3 -11   1    1.27    1.05
  -3 -11   1   -0.68    0.90
   3 -11  -1    0.20    0.86
   4 -11   1    0.24    0.88
   4  11  -1    0.82    1.01
  -4 -11  -1   -0.16    1.31
   4 -11  -1    0.84    0.93
  -4 -11   1   -0.10    1.22
   5 -11   1   -0.08    0.86
  -5 -11  -1   -2.36    1.14
   5 -11  -1    1.39    0.93
  -5 -11   1    0.44    1.54
   0 -12  -1    0.57    0.99
   0 -12   1    0.45    1.00
  -1 -12  -1   15.68    1.71
   1  12  -1   19.26    1.69
   1 -12   1   17.54    1.74
  -1 -12  -1   16.19    1.31
  -1 -12   1   14.89    1.73
   1 -12  -1   15.69    1.44
  -1 -12   1   15.39    1.05
  -2 -12  -1   11.86    1.21
   2  12  -1   12.48    1.59
  -2 -12  -1   12.37    1.55
   2 -12   1   11.57    1.23
   2 -12  -1   11.75    1.57
  -2 -12   1   10.99    1.26
  -2 -12   1   10.08    1.31
   3 -12   1    1.61    1.06
   3  12  -1    1.91    0.83
  -3 -12  -1    1.53    0.90
   3 -12  -1    0.80    0.98
  -3 -12   1    0.55    1.00
  -3 -12   1    0.93    0.86
   4 -12   1    1.76    1.03
   4  12  -1    5.40    1.21
  -4 -12  -1    4.31    1.13
  -4 -12   1    3.23    1.36
   4 -12  -1    2.20    1.07
  -5 -12  -1   -0.75    1.68
  -5 -12   1   -0.84    1.20
   0 -13  -1    9.46    1.33
   0 -13   1    7.34    1.32
  -1 -13  -1    3.18    0.94
   1  13  -1    4.02    0.89
   1 -13   1    3.66    1.19
  -1 -13  -1    3.42    1.19
  -1 -13   1    3.65    0.91
  -1 -13   1    1.88    1.20
   1 -13  -1    2.64    1.17
  -2 -13  -1    1.81    1.13
   2  13  -1    3.38    1.13
   2 -13   1    2.11    1.06
  -2 -13  -1    2.19    1.10
  -2 -13   1    2.03    1.00
   2 -13  -1    1.50    1.08
  -2 -13   1    2.79    1.19
  -3 -13  -1    4.81    1.07
   3 -13   1    3.69    1.13
   3  13  -1    6.44    1.28
  -3 -13   1    5.89    1.29
   3 -13  -1    5.26    1.18
   4 -13   1   -1.48    1.13
  -4 -13  -1   -1.52    1.52
  -4 -13   1   -1.13    1.43
  -5 -13  -1   -1.60    1.31
  -5 -13   1    0.13    1.74
   0 -14   1    0.90    1.30
   0 -14  -1    2.13    1.29
   1 -14   1    5.42    1.34
  -1 -14  -1    4.89    1.35
  -1 -14  -1    5.65    1.11
   1 -14  -1    4.53    1.36
  -1 -14   1    4.88    0.81
  -1 -14   1    5.40    1.38
  -2 -14  -1    0.40    0.88
   2 -14   1   -0.04    1.18
  -2 -14  -1   -1.01    1.25
   2 -14  -1   -0.38    1.20
  -2 -14   1   -0.15    0.83
  -2 -14   1   -1.76    1.25
   3 -14   1   -0.79    1.14
  -3 -14  -1    0.89    1.04
   3 -14  -1   -1.39    1.15
  -3 -14   1   -0.80    1.31
  -4 -14  -1    0.46    1.64
  -4 -14   1   -0.14    1.16
  -5 -14  -1   -2.10    1.85
  -5 -14   1   -0.50    1.69
   0 -15  -1   -0.96    1.38
   0 -15   1   -0.02    1.41
  -1 -15  -1   -0.36    1.37
  -1 -15  -1    0.84    1.15
   1 -15   1   -0.78    1.36
  -1 -15   1    0.70    1.08
  -1 -15   1   -0.23    1.40
   1 -15  -1    1.18    1.41
  -2 -15  -1   -2.79    1.34
   2 -15   1   -0.39    1.32
  -2 -15  -1    0.92    1.28
  -2 -15   1   -0.08    1.18
   2 -15  -1   -1.17    1.34
  -2 -15   1   -0.59    1.37
  -3 -15  -1   -0.10    1.13
  -3 -15   1    2.43    1.45
  -4 -15  -1   -0.36    1.72
  -4 -15   1   -1.74    1.20
   0 -16   1    0.66    1.54
   0 -16  -1    0.26    1.52
  -1 -16  -1    1.92    1.26
  -1 -16  -1   -0.39    1.51
   1 -16   1    0.33    1.53
  -1 -16   1   -0.20    1.51
   1 -16  -1   -0.28    1.50
  -1 -16   1    1.71    1.18
  -2 -16  -1    0.93    1.39
  -2 -16  -1   -0.74    1.49
  -2 -16   1   -1.51    1.49
  -2 -16   1    3.47    1.33
  -3 -16  -1    1.19    1.56
  -3 -16   1   -0.64    1.46
  -4 -16  -1   -4.66    1.79
  -4 -16   1    0.77    1.66
   0 -17  -1   -0.06    1.67
   0 -17   1    0.33    1.30
   0 -17   1    3.27    1.17
  -1 -17  -1   -2.80    1.62
  -1 -17  -1   -0.33    1.27
  -1 -17   1   -2.26    1.23
  -1 -17   1    0.90    0.97
  -2 -17  -1   -0.04    1.49
  -2 -17   1   -0.39    1.29
  -3 -17  -1    0.96    1.73
  -3 -17   1    0.36    1.53
   0 -18  -1    0.38    1.35
   0 -18   1    0.71    1.19
  -1 -18  -1    1.69    1.14
  -1 -18   1    2.81    1.41
  -2 -18  -1    2.08    1.56
  -2 -18   1   -0.06    1.51
   0 -19  -1    4.02    1.56
   0 -19   1    0.34    1.36
  -1 -19  -1    1.28    1.55
  -1 -19   1   -0.87    1.49
   0   0   2    6.12    0.38
   0   0  -2    6.19    0.39
  -1   0   2  153.98    6.19
  -1   0  -2  148.67    8.10
  -1   0   2  158.28    8.09
   1   0  -2  153.04    8.09
   1   0   2  146.93    8.09
   2   0   2  121.34    6.72
  -2   0   2  125.55    5.19
  -2   0  -2  129.89    5.18
   2   0  -2  124.47    6.75
  -2   0   2  131.17    6.74
  -3   0  -2    7.82    0.63
  -3   0   2    8.00    0.58
  -3   0   2    7.98    0.47
   3   0  -2    7.35    0.65
  -3   0   2    8.13    0.48
   4   0  -2    0.54    0.41
  -4   0  -2    0.77    0.62
  -4   0   2    0.75    0.52
   5   0  -2    4.65    0.64
  -5   0  -2    4.95    0.93
  -5   0   2    5.89    1.04
  -6   0   2    0.68    1.25
  -6   0  -2    2.22    1.06
  -7   0  -2    1.12    1.44
  -7   0   2    1.91    1.57
   0   1   2   11.93    0.68
   0  -1  -2   11.80    0.70
   0   1  -2   12.16    0.68
   0  -1   2   12.49    0.69
   1  -1   2   16.89    0.90
  -1  -1  -2   17.28    0.71
  -1   1   2   17.13    0.93
   1   1  -2   16.28    0.94
  -1   1   2   17.10    0.73
  -1  -1  -2   15.94    0.90
  -1  -1   2   12.51    0.72
   2  -1   2   67.59    3.71
  -2   1   2   68.36    2.90
  -2   1   2   72.69    3.74
   2   1  -2   71.05    3.77
  -2  -1  -2   71.86    2.91
  -2   1  -2   71.30    2.89
   2   1   2   71.07    3.72
  -2  -1   2   69.01    2.90
  -2  -1   2   67.67    3.75
   2  -1  -2   68.07    3.77
  -3  -1  -2   18.90    0.97
  -3   1   2   18.13    0.91
   3   1  -2   19.69    1.11
  -3   1   2   19.76    0.96
   3  -1  -2   15.22    1.08
  -3  -1   2   16.89    0.98
  -3   1  -2   16.18    0.94
  -3  -1   2   17.26    1.00
  -3  -1   2   16.07    1.01
  -4   1   2    9.17    0.97
   4   1  -2    8.26    0.80
  -4  -1  -2    7.91    0.88
  -4   1  -2   10.62    0.89
   4  -1  -2    9.67    0.78
  -4  -1   2   10.32    0.98
  -5  -1  -2   -0.08    0.80
  -5   1   2   -0.19    0.90
   5   1  -2    0.12    0.46
  -5   1  -2    1.43    0.87
  -5  -1   2    2.18    0.98
   5  -1  -2    0.31    0.39
  -6  -1  -2   -0.11    1.15
  -6   1   2    0.93    1.28
  -6  -1   2    1.30    1.28
  -6   1  -2   -0.18    1.12
  -7  -1  -2    2.55    1.46
  -7   1   2    1.42    1.50
  -7  -1   2    0.41    1.56
  -7   1  -2    1.68    1.42
   0   2   2    0.57    0.17
   0  -2  -2    1.04    0.19
   0   2  -2    0.32    0.13
   0  -2   2    0.53    0.13
  -1   2   2   74.76    4.09
   1   2  -2   70.32    4.10
  -1  -2  -2   70.08    4.08
   1  -2   2   70.79    4.08
  -1  -2  -2   69.39    3.13
  -1  -2  -2   71.24    4.09
  -1   2  -2   90.84    4.08
   1  -2  -2   93.53    4.11
   2  -2   2   86.20    4.69
  -2  -2  -2   88.25    4.70
   2   2  -2   90.90    4.74
  -2  -2  -2   91.12    4.69
  -2  -2  -2   89.50    3.64
   2  -2   2   91.25    4.69
  -2   2   2   91.76    4.71
  -2   2   2   90.49    3.66
  -2  -2   2   86.24    4.72
  -2   2  -2   84.81    3.63
   2  -2  -2   84.36    4.73
  -2  -2   2   85.69    3.65
  -2  -2   2   86.41    4.72
   2   2   2   85.74    4.70
   3  -2   2   54.50    3.06
  -3  -2  -2   58.34    2.48
   3   2  -2   59.04    3.14
   3  -2   2   58.45    3.06
  -3   2   2   58.99    3.07
  -3   2   2   55.65    2.46
   3  -2  -2   56.46    3.15
  -3   2  -2   58.12    2.46
  -3  -2   2   58.68    2.50
  -3  -2   2   57.35    3.10
  -3  -2   2   56.17    3.11
  -4   2   2   14.63    1.12
  -4  -2  -2   13.25    1.04
   4   2  -2   14.75    1.04
  -4  -2   2   15.93    1.12
   4  -2  -2   13.12    1.01
  -4   2  -2   15.02    1.02
  -5   2   2    3.29    1.01
  -5  -2  -2    2.50    0.92
   5   2  -2    2.23    0.54
   5  -2  -2    1.59    0.44
  -5  -2   2    2.18    0.77
  -5   2  -2    2.33    0.88
  -6   2   2    2.33    1.28
  -6  -2  -2    0.37    1.20
  -6   2  -2    1.78    1.11
  -6  -2   2    0.15    1.27
  -7  -2  -2    3.83    1.51
  -7  -2   2    1.24    1.49
   0   3   2  314.54   16.30
   0   3  -2  304.75   16.29
   0  -3  -2  297.96   16.29
   0  -3   2  310.33   16.29
  -1  -3  -2   88.05    3.86
   1   3  -2   89.62    5.05
  -1  -3  -2   89.19    5.03
   1  -3   2   88.54    5.02
  -1   3   2   90.89    5.03
   1  -3   2   92.80    5.03
  -1  -3  -2   87.57    5.03
  -1  -3   2   97.19    5.04
  -1  -3   2   96.57    3.86
   1  -3  -2   99.46    5.04
  -1  -3   2  100.50    5.05
  -1   3  -2  101.10    5.03
   1   3   2  101.88    5.04
  -2   3   2   48.61    2.54
  -2  -3  -2   46.91    2.54
  -2  -3  -2   45.59    1.98
   2   3  -2   46.53    2.58
  -2  -3  -2   47.87    2.54
   2  -3   2   48.82    2.54
   2  -3   2   46.58    2.53
   2   3   2   44.99    2.55
  -2  -3   2   44.97    1.99
  -2  -3   2   47.29    2.57
   2  -3  -2   46.20    2.57
  -2  -3   2   47.49    2.57
   2   3   2   46.56    2.54
  -3   3   2    2.13    0.43
   3  -3   2    2.07    0.27
   3   3  -2    1.74    0.44
  -3  -3  -2    2.62    0.53
   3  -3   2    1.47    0.25
  -3  -3  -2    1.95    0.28
  -3   3   2    2.01    0.32
  -3  -3  -2    1.65    0.23
  -3  -3   2    2.95    0.55
   3  -3  -2    1.91    0.45
  -3  -3   2    1.38    0.29
  -3   3  -2    2.34    0.46
  -3  -3   2    2.55    0.38
   3   3   2    2.73    0.41
  -4  -3  -2    5.34    0.79
   4  -3   2    4.36    0.35
  -4   3   2    4.59    0.82
   4   3  -2    6.40    0.81
   4  -3   2    5.14    0.33
  -4   3  -2    6.14    0.72
   4  -3  -2    4.62    0.71
  -4  -3   2    4.89    0.39
  -4  -3   2    5.38    0.66
  -4  -3   2    5.51    0.44
  -5   3   2    1.35    0.99
   5   3  -2    1.28    0.58
  -5  -3  -2    1.65    0.94
  -5  -3   2    0.79    0.75
  -5   3  -2    0.86    0.87
   5  -3  -2    0.52    0.45
  -6  -3  -2    0.92    1.22
  -6  -3   2   -0.22    1.32
  -7  -3  -2    0.48    1.44
  -7  -3   2    1.49    1.61
   0  -4   2   87.16    4.63
   0   4   2   86.12    4.63
   0  -4   2   87.67    4.63
   0   4  -2   86.82    4.64
   0  -4  -2   85.44    4.63
   0  -4  -2   84.10    4.63
  -1   4   2   12.91    0.82
  -1  -4  -2   13.32    0.86
   1  -4   2   13.55    0.86
  -1  -4  -2   13.52    0.87
   1   4  -2   13.07    0.90
  -1  -4  -2   13.44    0.70
   1  -4   2   13.49    0.84
  -1  -4   2   14.07    0.84
  -1   4  -2   14.27    0.85
  -1  -4   2   14.42    0.67
  -1  -4   2   14.09    0.85
   1  -4  -2   14.82    0.89
   1   4   2   14.48    0.86
  -2  -4  -2  108.89    4.70
   2   4  -2  108.04    6.12
  -2  -4  -2  107.35    6.10
  -2  -4  -2  113.71    6.10
   2  -4   2  109.54    6.09
  -2   4   2  111.70    6.10
   2  -4   2  111.50    6.09
   2   4   2  120.69    6.11
   2   4   2  117.61    6.11
  -2  -4   2  120.21    6.12
  -2  -4   2  122.79    6.13
   2  -4  -2  113.80    6.12
  -2  -4   2  115.97    4.71
   3  -4   2   61.32    3.32
  -3  -4  -2   61.62    2.68
  -3  -4  -2   64.91    3.34
  -3  -4  -2   54.94    3.32
   3  -4   2   60.65    3.33
   3   4  -2   61.63    3.41
  -3   4   2   65.79    3.32
  -3  -4   2   59.43    2.64
  -3  -4   2   62.30    3.37
  -3  -4   2   63.14    3.37
   3  -4  -2   60.90    3.40
   3   4   2   61.77    3.35
  -4  -4  -2   18.04    1.10
   4   4  -2   19.68    1.35
   4  -4   2   19.26    1.07
   4  -4   2   17.98    1.11
  -4  -4   2   16.97    1.11
  -4  -4   2   18.51    1.28
   4  -4  -2   17.43    1.27
   5   4  -2   -0.01    0.65
  -5  -4  -2    0.34    0.97
  -5  -4   2    0.30    0.77
   5  -4  -2    0.37    0.50
  -6  -4  -2   -0.60    1.15
  -6  -4   2   -0.12    1.00
   0  -5   2    0.24    0.37
   0   5  -2    0.47    0.36
   0   5   2    0.43    0.31
   0  -5  -2    0.20    0.31
   0  -5  -2    0.72    0.36
   0  -5   2    0.29    0.31
  -1   5   2   16.32    1.10
  -1  -5  -2   16.17    1.13
  -1  -5  -2   16.24    1.11
   1  -5   2   16.14    1.09
   1  -5   2   15.77    1.13
   1   5  -2   16.15    1.16
  -1  -5   2   20.94    0.85
  -1  -5   2   20.37    1.12
   1  -5  -2   20.10    1.15
   1   5   2   21.45    1.13
  -1  -5   2   20.78    1.14
  -1   5  -2   20.19    1.13
   2   5  -2   75.99    3.99
   2  -5   2   74.94    3.95
   2  -5   2   77.20    3.94
  -2  -5  -2   74.98    3.95
  -2  -5  -2   79.92    3.97
  -2   5   2   77.49    3.94
  -2  -5  -2   79.47    3.10
  -2  -5   2   68.71    3.07
  -2  -5   2   71.03    3.99
   2   5   2   64.40    3.96
   2   5   2   68.70    3.95
   2  -5  -2   65.10    3.96
  -2  -5   2   70.14    3.97
  -3  -5  -2   24.19    1.35
   3  -5   2   24.22    1.46
   3  -5   2   23.72    1.49
   3   5  -2   24.59    1.64
  -3  -5  -2   26.00    1.51
  -3   5   2   24.84    1.46
  -3  -5  -2   23.88    1.48
   3  -5  -2   27.15    1.57
   3   5   2   27.17    1.52
  -3  -5   2   26.90    1.54
  -3  -5   2   27.59    1.36
  -4  -5  -2   11.75    0.68
  -4  -5  -2   10.41    0.92
   4  -5   2    9.92    0.81
   4   5  -2   10.31    1.10
  -4  -5   2   10.47    1.14
   4  -5  -2    9.99    1.04
  -5  -5  -2    2.64    1.10
   5   5  -2    3.39    0.79
   5  -5  -2    2.78    0.65
  -5  -5   2    1.84    1.09
  -6  -5  -2    0.22    1.31
  -6  -5   2   -0.05    1.36
   0  -6   2  170.07    9.01
   0   6   2  171.93    9.01
   0  -6   2  166.27    9.01
   0  -6  -2  166.39    9.02
   0   6  -2  164.82    9.01
   0  -6  -2  170.98    9.01
  -1  -6  -2  100.42    5.69
   1   6  -2  101.85    5.72
   1  -6   2  100.03    5.69
   1  -6   2  101.29    5.68
  -1  -6  -2  100.29    5.71
  -1   6   2   99.76    5.68
  -1  -6   2  109.66    4.36
  -1   6  -2  109.73    5.70
  -1  -6   2  113.09    5.73
   1  -6  -2  113.46    5.71
   1  -6  -2  106.45    5.70
  -1  -6   2  109.49    5.70
   1   6   2  109.95    5.70
  -2  -6  -2   32.55    1.81
   2  -6   2   33.12    1.83
   2  -6   2   33.85    1.78
  -2   6   2   32.68    1.77
  -2  -6  -2   33.46    1.49
  -2  -6  -2   33.38    1.80
   2   6  -2   30.45    1.81
  -2  -6   2   29.37    1.45
   2  -6  -2   28.29    1.82
  -2  -6   2   29.12    1.84
   2   6   2   28.86    1.79
   2   6   2   26.90    1.82
  -3  -6  -2    2.29    0.70
   3   6  -2    2.03    0.60
   3  -6   2    1.96    0.47
  -3  -6  -2    1.78    0.49
   3  -6   2    1.71    0.42
   3   6   2    1.57    0.47
  -3  -6   2    2.24    0.66
   3  -6  -2    1.77    0.49
  -3  -6   2    1.16    0.49
   4   6  -2    4.33    0.73
  -4  -6  -2    4.40    0.74
   4  -6   2    4.04    0.56
   4  -6  -2    4.28    0.72
  -4  -6   2    4.63    0.74
  -5  -6  -2    5.95    1.22
   5   6  -2    7.99    1.18
   5  -6  -2    6.03    0.96
  -5  -6   2    6.42    1.24
  -6  -6  -2   -1.30    1.34
  -6  -6   2    2.39    1.08
   0  -7   2   21.97    1.40
   0  -7   2   23.07    1.41
   0   7   2   22.80    1.36
   0   7  -2   22.98    1.47
   0  -7  -2   23.21    1.42
   0  -7  -2   23.09    1.48
   1  -7   2   27.57    1.63
   1   7  -2   26.74    1.72
  -1   7   2   27.10    1.63
  -1  -7  -2   27.75    1.70
   1  -7   2   28.76    1.64
  -1  -7  -2   28.08    1.65
  -1   7  -2   27.63    1.67
  -1  -7   2   26.40    1.61
  -1  -7   2   28.92    1.74
   1   7   2   27.63    1.66
   1  -7  -2   27.58    1.66
  -1  -7   2   27.52    1.29
   1  -7  -2   26.79    1.70
   2  -7   2   23.82    1.52
  -2  -7  -2   22.31    1.55
   2   7  -2   23.73    1.62
  -2  -7  -2   23.30    1.32
   2  -7   2   23.42    1.53
  -2  -7   2   25.58    1.59
   2  -7  -2   25.94    1.53
   2   7   2   27.18    1.53
   2  -7  -2   25.64    1.57
  -2  -7   2   24.82    1.26
  -3  -7  -2   17.27    1.27
  -3  -7  -2   17.46    1.08
   3   7  -2   16.94    1.36
   3  -7   2   17.84    1.18
   3  -7   2   17.44    1.26
   3  -7  -2   17.81    1.26
   3  -7  -2   18.44    1.27
   3   7   2   17.90    1.20
  -3  -7   2   17.52    1.27
  -3  -7   2   16.38    1.18
   4  -7   2    4.11    0.62
  -4  -7  -2    5.24    1.03
   4   7  -2    4.75    0.81
  -4  -7   2    4.72    0.98
   4  -7  -2    4.31    0.74
   5   7  -2   -0.99    0.89
  -5  -7  -2    0.25    1.21
   5  -7  -2    0.12    0.71
  -5  -7   2    0.09    1.18
  -6  -7  -2   -0.51    1.47
  -6  -7   2   -0.90    1.45
   0  -8   2   25.74    1.53
   0  -8   2   24.30    1.52
   0  -8  -2   24.34    1.62
   0   8   2   23.81    1.46
   0   8  -2   23.20    1.51
   0  -8  -2   23.96    1.53
   1  -8   2   50.84    2.86
  -1  -8  -2   51.63    2.87
   1  -8   2   52.82    2.81
   1   8  -2   49.72    2.82
   1   8   2   50.37    2.82
  -1  -8   2   49.24    2.88
  -1  -8   2   47.67    2.17
  -1   8  -2   48.17    2.83
   1  -8  -2   48.53    2.86
   1  -8  -2   48.07    2.82
   2  -8   2   34.72    2.06
   2   8  -2   32.82    2.18
  -2  -8  -2   32.17    2.13
  -2  -8  -2   33.19    1.74
   2  -8   2   33.35    2.11
   2   8   2   37.35    2.10
   2  -8  -2   38.00    2.09
  -2  -8   2   36.91    1.70
  -2  -8   2   37.09    2.16
   2  -8  -2   36.72    2.14
   3  -8   2   30.40    1.75
  -3  -8  -2   29.28    1.67
   3   8  -2   29.99    1.95
   3  -8   2   28.26    1.85
  -3  -8  -2   27.91    1.82
  -3  -8   2   28.13    1.87
  -3  -8   2   27.54    1.61
   3  -8  -2   28.55    1.85
   3  -8  -2   30.63    1.81
   3   8   2   29.48    1.79
  -4  -8  -2    6.71    1.13
   4   8  -2    7.31    0.95
   4  -8   2    6.61    0.93
  -4  -8   2    5.77    0.86
   4  -8  -2    5.15    0.83
   5   8  -2    0.63    0.98
  -5  -8  -2    0.02    1.23
   5  -8  -2    1.17    0.79
  -5  -8   2    0.62    0.94
  -6  -8  -2   -0.59    1.57
  -6  -8   2   -0.36    1.54
   0   9  -2   49.21    2.87
   0  -9  -2   47.99    2.87
   0  -9   2   49.67    2.89
   1  -9   2   35.74    2.00
   1  -9   2   33.62    2.09
   1   9  -2   33.41    2.02
  -1  -9  -2   33.97    2.10
   1  -9  -2   32.90    2.03
  -1   9  -2   31.26    2.06
  -1  -9   2   32.75    2.12
   1  -9  -2   32.80    2.10
  -1  -9   2   32.09    1.58
   2  -9   2   16.01    1.39
  -2  -9  -2   16.13    1.41
   2  -9   2   17.30    1.26
   2   9  -2   15.35    1.49
  -2  -9  -2   15.43    1.06
   2  -9  -2   19.37    1.43
  -2  -9   2   19.03    1.46
   2  -9  -2   18.73    1.32
  -2  -9   2   19.10    1.16
   2   9   2   20.22    1.33
   3   9  -2    2.80    0.84
  -3  -9  -2    3.32    0.96
  -3  -9  -2    1.62    0.77
   3  -9   2    2.15    0.74
  -3  -9   2    0.69    0.75
  -3  -9   2    0.80    0.83
   3  -9  -2    1.67    0.72
   4  -9   2    2.98    0.76
   4   9  -2    3.95    1.07
  -4  -9  -2    2.35    1.15
  -4  -9   2    2.82    0.87
   4  -9  -2    3.28    0.86
   5   9  -2    2.94    1.07
  -5  -9  -2   -0.11    1.04
  -5  -9   2    1.20    1.03
   5  -9  -2    2.30    0.83
  -6  -9  -2    0.28    1.67
  -6  -9   2    0.05    1.62
   0  10  -2   35.55    2.21
   0 -10   2   34.41    2.22
   0 -10  -2   31.96    2.08
  -1 -10  -2   19.47    1.43
   1  10  -2   18.97    1.64
   1 -10   2   19.72    1.60
  -1 -10   2   20.80    1.17
   1 -10  -2   20.43    1.63
  -1 -10   2   20.66    1.63
   2 -10   2    4.44    0.69
   2 -10   2    4.42    0.85
  -2 -10  -2    3.53    0.85
  -2 -10  -2    3.42    0.85
   2  10  -2    4.52    0.95
   2 -10  -2    3.42    0.76
  -2 -10   2    3.89    0.90
  -2 -10   2    4.12    0.77
   2 -10  -2    4.40    0.87
  -3 -10  -2    1.07    0.77
  -3 -10  -2    0.49    0.77
   3  10  -2    1.81    0.92
   3 -10   2    1.58    0.74
  -3 -10   2    0.29    0.92
   3 -10  -2    1.83    0.91
  -3 -10   2    0.94    0.84
   4 -10   2    1.17    0.79
  -4 -10  -2    1.81    1.27
   4  10  -2    1.23    1.01
  -4 -10   2    1.66    0.90
   4 -10  -2    1.12    0.90
  -5 -10  -2   -0.25    1.45
   5  10  -2    0.90    1.02
   5 -10   2   -0.61    0.81
  -5 -10   2   -1.13    1.04
   5 -10  -2    1.14    0.88
  -6 -10  -2    0.44    1.79
  -6 -10   2    0.22    1.69
   0 -11  -2    9.06    1.41
   0 -11   2   10.08    1.42
   0  11  -2   10.26    1.34
  -1 -11  -2    1.68    0.92
   1 -11   2    2.08    0.71
   1  11  -2    2.04    0.93
  -1 -11   2    2.87    0.68
   1 -11  -2    2.10    0.72
  -1 -11   2    2.65    0.96
   2 -11   2   14.92    1.57
  -2 -11  -2   14.52    1.36
  -2 -11  -2   18.22    1.41
   2  11  -2   18.49    1.71
  -2 -11   2   18.37    1.63
   2 -11  -2   17.78    1.62
  -2 -11   2   17.70    1.29
  -3 -11  -2    6.01    1.20
   3 -11   2    4.35    1.01
   3  11  -2    6.50    1.14
  -3 -11  -2    4.39    1.05
  -3 -11   2    5.13    1.09
   3 -11  -2    5.18    1.00
  -3 -11   2    4.43    1.02
  -4 -11  -2    2.35    1.34
   4  11  -2    1.96    1.22
   4 -11   2    0.75    0.88
  -4 -11   2    1.48    1.26
   4 -11  -2    1.37    0.86
  -5 -11  -2   -0.68    1.59
   5 -11   2    0.40    0.88
  -5 -11   2    0.18    1.52
   5 -11  -2    1.28    0.96
   0 -12  -2   10.18    1.23
   0 -12   2    9.00    1.23
   0  12  -2   10.65    1.18
   1  12  -2   10.34    1.55
  -1 -12  -2    7.95    1.23
   1 -12   2   10.56    1.56
  -1 -12   2   11.11    1.26
   1 -12  -2   11.18    1.59
  -1 -12   2   13.32    1.09
  -2 -12  -2   12.72    1.40
  -2 -12  -2   12.61    1.61
   2  12  -2   14.58    1.67
   2 -12   2   13.37    1.55
   2 -12  -2   11.43    1.57
  -2 -12   2    8.66    0.98
  -2 -12   2   10.32    1.63
   3 -12   2    1.46    0.95
   3  12  -2    2.51    1.08
  -3 -12  -2    3.23    1.20
  -3 -12   2    0.99    1.19
   3 -12  -2    1.58    1.02
  -3 -12   2    3.41    1.09
  -4 -12  -2    1.18    1.45
   4 -12   2    0.19    0.89
   4  12  -2    2.02    1.20
   4 -12  -2    1.79    1.08
  -4 -12   2    1.69    1.35
  -5 -12  -2    0.88    1.66
  -5 -12   2   -1.00    1.60
   0 -13   2    7.15    1.32
   0 -13  -2    8.15    1.31
  -1 -13  -2    3.50    0.99
   1  13  -2    4.98    1.15
   1 -13   2    3.35    1.20
  -1 -13  -2    3.47    1.19
  -1 -13   2    3.55    1.25
   1 -13  -2    5.06    0.96
  -1 -13   2    5.28    0.90
   2 -13   2    1.45    1.07
  -2 -13  -2    1.98    0.87
  -2 -13  -2    1.93    1.10
   2  13  -2    3.41    1.20
   2 -13  -2    2.60    1.13
  -2 -13   2    2.33    0.77
  -2 -13   2    1.10    1.19
   3 -13   2    2.94    1.10
   3  13  -2    3.56    1.25
  -3 -13  -2    3.18    1.02
   3 -13  -2    2.54    1.14
  -3 -13   2    4.58    1.19
   4 -13   2   -1.24    1.13
  -4 -13  -2   -0.83    1.15
  -4 -13   2   -0.66    1.38
  -5 -13  -2   -0.52    1.80
  -5 -13   2   -0.02    1.67
   0 -14  -2   -0.31    1.26
   0 -14   2    0.78    1.30
  -1 -14  -2    4.20    1.34
  -1 -14  -2    4.32    0.88
   1  14  -2    5.33    1.30
   1 -14   2    3.89    1.32
   1 -14  -2    2.94    1.32
  -1 -14   2    3.28    1.35
  -1 -14   2    5.21    0.97
  -2 -14  -2    2.67    1.30
   2 -14   2    2.25    0.96
   2  14  -2    5.43    1.32
  -2 -14  -2    2.93    0.98
   2 -14  -2    2.83    1.29
  -2 -14   2    2.11    1.33
  -2 -14   2    3.40    1.06
   3  14  -2    2.64    1.27
  -3 -14  -2    1.12    1.07
   3 -14   2    0.81    1.19
  -3 -14   2   -0.53    1.27
   3 -14  -2    0.77    1.34
  -4 -14  -2    2.14    1.65
  -4 -14   2   -0.46    1.11
  -5 -14  -2   -1.31    1.78
  -5 -14   2   -1.65    1.68
   0 -15   2    0.16    1.08
   0 -15   2    1.78    0.72
   0 -15  -2    0.06    1.37
  -1 -15  -2    2.25    1.41
   1 -15   2    2.68    1.10
  -1 -15  -2    3.58    1.23
  -1 -15   2    2.22    1.13
  -1 -15   2    3.39    1.05
   1 -15  -2    2.25    1.41
   2 -15   2   -0.40    1.28
  -2 -15  -2    2.04    1.35
  -2 -15  -2   -2.10    1.33
  -2 -15   2    0.21    1.06
  -2 -15   2    0.80    1.17
   2 -15  -2   -0.21    1.35
  -3 -15  -2    0.53    1.47
  -3 -15   2    1.08    1.38
  -4 -15  -2   -2.23    1.73
  -4 -15   2   -0.22    1.57
   0 -16  -2    2.18    1.19
   0 -16   2    1.49    1.56
   0 -16   2    2.57    0.81
  -1 -16  -2    1.23    1.33
   1 -16   2   -1.50    1.47
  -1 -16  -2   -0.74    1.12
  -1 -16   2    0.61    1.13
  -1 -16   2   -1.58    1.50
   1 -16  -2    1.03    1.17
  -2 -16  -2   -2.62    1.44
  -2 -16  -2    0.87    1.07
  -2 -16   2    0.86    1.28
  -2 -16   2   -4.10    1.45
  -3 -16  -2    0.68    1.62
  -3 -16   2    1.18    1.44
  -4 -16  -2    0.37    1.84
  -4 -16   2    0.16    1.68
   0 -17   2    0.25    1.05
   0 -17  -2   -2.71    1.63
  -1 -17  -2   -2.27    1.58
  -1 -17  -2    1.39    1.42
  -1 -17   2   -3.52    1.66
  -1 -17   2   -0.69    1.13
  -2 -17  -2    0.54    1.57
  -2 -17   2    0.79    1.29
  -3 -17  -2    0.90    1.72
  -3 -17   2    1.15    1.46
   0 -18   2    2.74    1.22
  -1 -18  -2    4.01    1.55
  -1 -18   2    1.91    1.33
  -2 -18  -2    1.08    1.60
  -2 -18   2    0.19    1.47
   0 -19  -2    0.96    1.61
   0 -19   2    0.68    1.32
  -1 -19  -2    1.07    1.59
  -1 -19   2    0.75    1.44
   0   0   3   -0.17    0.16
   0   0  -3   -0.31    0.13
  -1   0   3  604.14   31.48
  -1   0   3  601.79   24.06
   1   0  -3  577.50   31.51
   1   0   3  578.94   31.42
  -2   0  -3  124.39    5.01
  -2   0   3  126.76    6.54
   2   0   3  122.67    6.51
   2   0  -3  117.45    6.55
  -2   0   3  120.50    5.03
  -3   0   3  112.23    4.62
  -3   0   3  114.38    5.94
   3   0   3  102.82    5.90
   3   0  -3  115.15    5.99
  -3   0  -3  111.93    4.61
   4   0  -3    6.57    0.78
  -4   0   3    7.85    0.76
  -4   0  -3    7.76    0.81
  -5   0  -3    1.69    0.85
  -5   0   3    1.29    1.00
   5   0  -3    0.93    0.51
  -6   0   3    1.40    1.20
  -6   0  -3    1.42    1.09
  -7   0  -3    2.54    1.41
  -7   0   3    0.34    1.53
   0   1  -3  233.12   12.36
   0   1   3  237.29   12.37
   0  -1   3  231.38   12.36
   0  -1  -3  228.64   12.37
  -1  -1  -3  212.52    9.09
  -1   1   3  213.22    9.11
  -1   1   3  212.60   11.91
   1  -1   3  210.52   11.91
  -1  -1  -3  195.23   11.89
   1   1  -3  206.42   11.91
  -1  -1   3  247.02   11.91
   1  -1  -3  245.15   11.92
   1   1   3  246.43   11.90
  -1  -1   3  250.91    9.11
  -2   1   3   21.00    1.01
   2  -1   3   20.48    1.17
  -2  -1  -3   21.14    0.98
   2   1  -3   19.81    1.27
  -2   1   3   20.59    1.22
  -2  -1  -3   21.08    1.14
  -2  -1   3   26.50    0.99
  -3  -1  -3    2.57    0.47
  -3   1   3    2.48    0.38
   3   1  -3    2.17    0.46
  -3   1   3    2.24    0.42
   3   1   3    3.55    0.29
   3  -1  -3    1.79    0.47
  -3   1  -3    3.40    0.43
  -3  -1   3    2.95    0.37
  -3  -1   3    3.50    0.53
  -4  -1  -3    5.37    0.70
   4   1  -3    5.26    0.75
  -4   1   3    6.04    0.72
   4  -1  -3    3.43    0.58
  -4   1  -3    4.12    0.66
  -4  -1   3    5.09    0.78
  -5   1   3    0.78    0.99
   5   1  -3    1.05    0.55
  -5  -1  -3    1.50    0.86
   5  -1  -3    0.87    0.52
  -5  -1   3    0.99    0.76
  -5   1  -3    1.68    0.84
  -6  -1  -3    0.35    1.12
  -6   1   3    1.41    0.99
  -6   1  -3    0.93    1.09
  -6  -1   3    1.16    0.98
  -7  -1  -3    1.67    1.40
  -7   1   3    1.08    1.57
  -7  -1   3    0.53    1.20
  -7   1  -3    3.42    1.38
   0   2  -3  349.97   18.39
   0   2   3  344.29   18.40
   0  -2   3  349.51   18.41
   0  -2  -3  339.18   18.36
   1   2  -3  166.53    9.06
  -1   2   3  167.99    9.05
  -1  -2  -3  156.36    9.04
   1  -2   3  165.19    9.03
  -1  -2  -3  161.28    6.92
  -1  -2   3  177.76    6.92
   1   2   3  179.72    9.04
  -1   2  -3  173.83    9.03
  -1  -2   3  178.65    9.06
   1  -2  -3  171.90    9.06
  -2   2   3   34.22    1.83
  -2  -2  -3   33.25    1.79
   2   2  -3   34.22    1.88
  -2  -2  -3   32.71    1.44
   2  -2   3   33.20    1.79
  -2   2   3   33.68    1.47
  -2  -2  -3   27.95    1.80
  -2   2  -3   33.83    1.42
   2  -2  -3   33.25    1.87
  -2  -2   3   33.63    1.46
  -2  -2   3   33.32    1.85
   2   2   3   33.56    1.81
   3  -2   3   21.04    1.20
   3   2  -3   22.71    1.34
  -3   2   3   22.51    1.26
  -3   2   3   20.91    1.17
   3  -2   3   20.94    1.21
  -3  -2  -3   22.26    1.13
   3  -2  -3   21.97    1.39
  -3  -2   3   22.55    1.31
   3   2   3   22.99    1.25
  -3   2  -3   23.10    1.09
  -3  -2   3   22.82    1.09
  -4  -2  -3    2.74    0.69
  -4   2   3    2.04    0.60
   4   2  -3    2.44    0.54
  -4   2  -3    3.44    0.63
  -4  -2   3    4.04    0.77
  -4  -2   3    3.13    0.38
   4  -2  -3    2.99    0.56
  -4  -2   3    3.11    0.35
  -5   2   3    1.13    1.01
  -5  -2  -3    0.68    0.86
   5   2  -3    0.25    0.59
   5  -2  -3    0.78    0.50
  -5   2  -3    1.57    0.83
  -5  -2   3    2.20    0.99
  -6   2   3    1.23    0.98
  -6  -2  -3    1.08    1.15
  -6   2  -3    0.80    1.08
  -6  -2   3    0.53    0.98
  -7  -2  -3   -0.19    1.44
  -7  -2   3    1.25    1.60
   0  -3  -3   25.07    1.45
   0   3   3   25.66    1.45
   0  -3   3   25.62    1.43
   0   3  -3   25.73    1.45
   1  -3   3    2.03    0.29
  -1  -3  -3    1.81    0.27
   1   3  -3    1.95    0.35
  -1  -3  -3    1.56    0.26
  -1   3   3    2.04    0.30
  -1  -3  -3    1.87    0.28
   1  -3  -3    3.18    0.41
   2  -3   3  190.17   10.22
   2   3  -3  192.41   10.26
  -2  -3  -3  197.52   10.23
   2  -3   3  193.79   10.22
  -2  -3  -3  189.93   10.23
  -2  -3  -3  194.41    7.86
  -2   3   3  197.89   10.24
   2  -3  -3  184.19   10.25
  -2  -3   3  189.69   10.25
  -2  -3   3  190.18    7.86
   2   3   3  194.24   10.23
  -3  -3  -3    2.91    0.29
   3   3  -3    2.44    0.53
  -3   3   3    2.56    0.58
  -3  -3  -3    3.20    0.53
   3  -3   3    2.33    0.28
  -3  -3  -3    3.21    0.28
  -3   3   3    2.75    0.40
   3  -3   3    2.69    0.36
  -3   3  -3    1.92    0.44
  -3  -3   3    1.72    0.40
   3   3   3    2.08    0.33
   3  -3  -3    1.53    0.50
  -3  -3   3    2.42    0.41
  -3  -3   3    1.31    0.42
  -4   3   3   10.08    0.90
   4   3  -3   11.42    1.09
  -4  -3  -3   12.11    1.05
  -4  -3   3   13.42    0.91
  -4   3  -3   12.09    0.95
  -4  -3   3   13.02    0.85
   4  -3  -3   12.39    1.04
  -4  -3   3   12.21    0.82
   5   3  -3   -0.10    0.65
  -5   3   3    1.35    1.02
  -5  -3  -3   -0.03    0.87
  -5   3  -3    1.32    0.83
   5  -3  -3    0.28    0.54
  -5  -3   3    1.10    1.01
  -6  -3  -3    0.67    1.18
  -6  -3   3    1.64    1.32
  -7  -3  -3    1.40    1.48
  -7  -3   3    1.64    1.61
   0   4  -3  301.48   15.91
   0   4   3  297.30   15.91
   0  -4   3  309.19   15.91
   0  -4  -3  288.84   15.91
   1   4  -3   42.32    2.24
  -1   4   3   43.64    2.21
   1  -4   3   41.36    2.19
  -1  -4  -3   40.86    2.21
  -1  -4  -3   42.68    2.21
   1   4   3   38.12    2.20
  -1  -4   3   38.11    1.69
  -1  -4   3   37.85    2.22
   1  -4  -3   36.50    2.22
  -1   4  -3   37.75    2.19
  -2   4   3   14.08    0.90
   2  -4   3   13.13    0.85
  -2  -4  -3   14.53    0.79
  -2  -4  -3   13.65    0.88
   2  -4   3   13.93    0.88
   2   4  -3   12.93    0.98
  -2  -4  -3   13.42    0.90
  -3  -4  -3   31.58    1.64
  -3  -4  -3   29.09    1.44
   3  -4   3   28.97    1.62
   3   4  -3   29.66    1.79
  -3  -4  -3   28.16    1.64
  -3   4   3   29.42    1.64
   3  -4   3   29.29    1.63
   3  -4  -3   27.68    1.75
  -3  -4   3   28.89    1.45
  -3  -4   3   28.41    1.70
   3   4   3   26.74    1.65
  -4  -4  -3    5.66    0.83
   4   4  -3    5.44    0.72
   4  -4   3    5.51    0.47
   4  -4   3    4.77    0.48
  -4  -4   3    3.51    0.58
  -4  -4   3    4.36    0.68
   4  -4  -3    4.31    0.70
  -5  -4  -3    0.68    0.98
   5   4  -3    2.01    0.74
   5  -4  -3    1.76    0.63
  -5  -4   3    1.81    0.80
  -6  -4  -3    0.13    1.23
  -6  -4   3    1.67    1.35
   0   5  -3  170.33    8.96
   0  -5   3  167.21    8.94
   0  -5   3  166.87    8.95
   0  -5  -3  165.19    8.96
   0   5   3  167.63    8.95
  -1  -5  -3   97.43    5.24
  -1   5   3  101.19    5.25
   1  -5   3   98.16    5.25
   1   5  -3   97.10    5.27
   1  -5   3   95.72    5.23
  -1  -5  -3   95.82    5.25
  -1  -5   3  100.12    5.25
   1   5   3  100.71    5.25
   1  -5  -3   91.08    5.24
  -1   5  -3   97.48    5.24
  -1  -5   3  100.07    5.27
  -1  -5   3   92.87    4.00
   2  -5   3   15.51    1.01
  -2  -5  -3   16.65    1.06
  -2   5   3   16.49    1.04
   2   5  -3   15.39    1.16
  -2  -5  -3   15.98    1.04
  -2  -5  -3   16.31    0.86
   2  -5   3   15.77    1.08
  -2  -5   3   17.25    0.90
  -2  -5   3   17.78    1.13
  -2  -5   3   18.50    1.10
   2   5   3   17.48    1.05
   2  -5  -3   16.91    1.11
   3  -5   3    0.54    0.38
  -3  -5  -3    0.82    0.39
  -3  -5  -3    0.76    0.60
  -3   5   3    0.12    0.36
   3   5  -3    0.98    0.55
  -3  -5  -3    0.49    0.38
   3  -5   3    0.34    0.35
   3   5   3    0.75    0.39
  -3  -5   3    0.14    0.44
  -3  -5   3    0.41    0.50
   3  -5  -3    0.75    0.54
   4   5  -3    0.44    0.69
   4  -5   3    0.23    0.38
  -4  -5  -3   -0.29    0.77
  -4  -5   3   -0.35    0.60
   4  -5  -3   -0.34    0.64
   5   5  -3    0.55    0.76
  -5  -5  -3   -0.09    1.01
  -5  -5   3    0.53    1.02
   5  -5  -3    0.54    0.69
  -6  -5  -3   -0.17    1.23
  -6  -5   3    0.77    1.32
   0  -6  -3   29.53    1.70
   0   6   3   30.48    1.70
   0  -6   3   30.70    1.73
   0  -6  -3   28.35    1.71
   0   6  -3   29.26    1.77
   0  -6   3   29.86    1.73
   1  -6   3   85.20    4.54
   1   6  -3   83.36    4.53
   1  -6   3   84.53    4.51
  -1  -6  -3   82.28    4.53
  -1   6   3   83.52    4.51
  -1  -6  -3   85.07    4.53
   1  -6  -3   81.41    4.54
  -1  -6   3   83.61    4.53
  -1  -6   3   82.69    3.46
  -1  -6   3   84.61    4.56
  -1   6  -3   82.44    4.52
   1   6   3   81.15    4.51
   2  -6   3   12.82    0.96
  -2   6   3   14.18    0.92
  -2  -6  -3   14.05    0.91
  -2  -6  -3   13.79    0.97
   2   6  -3   13.36    1.09
   2  -6   3   13.27    0.89
  -2  -6  -3   14.10    0.99
  -2  -6   3   12.39    0.84
   2  -6  -3   13.29    1.03
  -2  -6   3   12.48    1.05
   2   6   3   12.37    0.94
  -3  -6  -3   62.99    2.66
   3   6  -3   60.23    3.35
  -3  -6  -3   57.62    3.26
   3  -6   3   60.75    3.24
   3  -6   3   55.98    3.25
  -3  -6   3   62.55    3.33
   3   6   3   57.76    3.25
  -3  -6   3   56.48    2.57
   3  -6  -3   57.73    3.33
   4   6  -3    0.01    0.67
   4  -6   3    0.74    0.44
  -4  -6  -3    0.12    0.88
  -4  -6   3    0.40    0.66
   4  -6  -3   -0.19    0.65
   5   6  -3    2.22    0.88
  -5  -6  -3    0.79    1.13
   5  -6  -3    1.97    0.74
  -5  -6   3    1.15    1.14
  -6  -6  -3    0.56    1.39
  -6  -6   3   -0.71    1.37
   0  -7  -3    1.27    0.53
   0   7  -3    0.45    0.41
   0   7   3    0.80    0.46
   0  -7   3    0.82    0.34
   0  -7   3    0.47    0.56
   0  -7  -3    0.85    0.47
   1  -7   3   84.61    4.60
   1   7  -3   84.36    4.61
  -1  -7  -3   82.21    4.55
  -1  -7  -3   81.83    4.59
   1  -7   3   85.03    4.56
  -1   7   3   85.13    4.57
  -1  -7   3   85.08    4.58
   1  -7  -3   82.58    4.60
  -1   7  -3   84.53    4.58
   1  -7  -3   85.89    4.56
  -1  -7   3   81.71    4.58
  -1  -7   3   81.53    3.49
   1   7   3   85.53    4.58
  -2  -7  -3   15.58    1.06
  -2  -7  -3   15.34    0.99
   2  -7   3   14.65    1.03
   2  -7   3   15.24    0.95
   2   7  -3   14.64    1.16
  -2  -7   3   10.59    0.87
   2  -7  -3   10.17    1.05
   2   7   3   10.83    0.89
  -2  -7   3   11.18    1.11
   3   7  -3    4.00    0.78
   3  -7   3    4.04    0.55
  -3  -7  -3    4.27    0.66
   3  -7   3    3.82    0.62
  -3  -7  -3    4.28    0.65
   3   7   3    5.86    0.71
  -3  -7   3    5.47    0.63
   3  -7  -3    4.75    0.68
  -3  -7   3    5.07    0.70
   4   7  -3    6.59    0.93
  -4  -7  -3    7.03    1.05
   4  -7   3    6.31    0.86
  -4  -7   3    9.47    1.08
   4  -7  -3    8.99    1.11
   5   7  -3    2.14    0.93
  -5  -7  -3    0.93    1.22
   5  -7  -3    2.14    0.82
  -5  -7   3    0.97    1.19
  -6  -7  -3   -1.34    1.35
  -6  -7   3   -0.97    1.46
   0   8   3   98.53    5.33
   0  -8   3   97.01    5.34
   0   8  -3   99.94    5.37
   0  -8   3  100.27    5.33
   0  -8  -3   98.75    5.34
   0  -8  -3   92.72    5.32
   1  -8   3    9.08    1.04
   1   8  -3   10.10    1.09
  -1  -8  -3    9.43    0.86
   1  -8   3    9.49    0.87
  -1  -8   3    9.82    1.11
  -1  -8   3   10.09    0.62
   1  -8  -3    9.15    0.94
   1  -8  -3   10.93    1.06
   1   8   3   10.25    0.93
  -1   8  -3   11.00    1.00
   2  -8   3   14.43    1.06
   2   8  -3   14.31    1.30
   2  -8   3   13.56    1.25
  -2  -8  -3   13.51    1.09
  -2  -8  -3   14.84    1.19
   2  -8  -3   14.56    1.08
   2   8   3   15.18    1.13
  -2  -8   3   14.83    1.26
   2  -8  -3   15.00    1.14
  -2  -8   3   14.40    0.97
   3  -8   3    2.89    0.53
  -3  -8  -3    2.66    0.88
  -3  -8  -3    1.98    0.67
   3  -8   3    2.63    0.67
   3   8  -3    1.99    0.80
   3   8   3    2.41    0.59
   3  -8  -3    2.65    0.75
  -3  -8   3    2.30    0.77
  -3  -8   3    1.92    0.70
   3  -8  -3    1.48    0.63
   4  -8   3    0.75    0.62
  -4  -8  -3    0.55    1.05
   4   8  -3    0.37    0.83
  -4  -8   3    1.38    0.76
   4  -8  -3    1.58    0.80
   5   8  -3    0.45    0.98
  -5  -8  -3   -0.20    1.32
   5  -8  -3    0.60    0.81
  -5  -8   3   -0.25    0.95
  -6  -8  -3   -1.07    1.48
  -6  -8   3    0.23    1.55
   0  -9   3    6.48    0.85
   0   9  -3    5.82    0.83
   0  -9  -3    7.63    1.06
  -1  -9  -3    5.36    0.79
   1   9  -3    4.73    0.85
   1  -9   3    4.88    0.65
   1  -9   3    4.73    0.80
   1  -9  -3    4.37    0.80
  -1  -9   3    3.64    0.67
  -1   9  -3    3.89    0.73
  -1  -9   3    4.20    0.56
   1  -9  -3    4.33    0.59
   2  -9   3   19.28    1.47
  -2  -9  -3   19.32    1.14
   2   9  -3   19.22    1.60
   2  -9   3   19.77    1.34
  -2  -9  -3   18.01    1.49
  -2  -9   3   18.02    1.06
   2  -9  -3   19.34    1.53
  -2  -9   3   19.29    1.55
   2  -9  -3   22.54    1.44
   2   9   3   19.25    1.29
   3  -9   3    3.57    0.79
  -3  -9  -3    3.37    0.83
   3   9  -3    2.85    0.91
  -3  -9  -3    3.12    0.95
  -3  -9   3    2.90    0.88
  -3  -9   3    3.82    0.82
   3  -9  -3    4.28    0.88
   4  -9   3    4.55    0.78
   4   9  -3    3.54    1.00
  -4  -9  -3    4.23    1.21
  -4  -9   3    3.60    0.86
   4  -9  -3    3.26    0.81
  -5  -9  -3    1.23    1.43
   5   9  -3   -0.82    1.12
   5  -9  -3    1.97    0.92
  -5  -9   3    0.83    1.02
  -6  -9  -3   -0.68    1.61
  -6  -9   3   -0.98    1.62
   0 -10   3   64.01    3.63
   0  10  -3   61.77    3.53
   0 -10  -3   60.85    3.53
   1  10  -3   18.63    1.63
   1 -10   3   17.27    1.36
  -1 -10  -3   18.10    1.37
   1 -10  -3   18.65    1.57
  -1  10  -3   19.87    1.50
  -1 -10   3   18.49    1.40
  -1 -10   3   18.84    1.00
   2 -10   3    3.97    0.83
  -2 -10  -3    5.36    0.89
   2 -10   3    5.44    0.85
   2  10  -3    4.79    0.99
  -2 -10  -3    4.86    0.90
  -2 -10   3    3.82    0.94
  -2 -10   3    4.43    0.77
   2 -10  -3    4.47    0.88
  -3 -10  -3   18.00    1.54
  -3 -10  -3   17.30    1.51
   3 -10   3   16.99    1.59
   3  10  -3   18.19    1.73
   3 -10  -3   18.34    1.56
  -3 -10   3   17.87    1.42
  -3 -10   3   17.10    1.59
   4 -10   3    2.31    0.80
  -4 -10  -3    1.77    1.27
   4  10  -3    3.01    1.07
   4 -10  -3    1.92    0.95
  -4 -10   3    2.35    0.90
  -5 -10  -3   -1.14    1.50
   5  10  -3   -0.54    1.06
  -5 -10   3   -0.04    1.06
   5 -10  -3    1.42    0.93
  -6 -10  -3   -0.35    1.33
  -6 -10   3    0.67    1.73
   0  11  -3   11.66    1.43
   0 -11   3   11.93    1.48
   0 -11  -3   10.02    1.16
  -1 -11  -3   22.01    1.49
   1  11  -3   24.52    1.78
   1 -11   3   22.08    1.70
   1 -11  -3   15.67    1.70
  -1 -11   3   16.50    1.74
  -1 -11   3   15.28    1.15
  -1  11  -3   17.11    1.62
  -2 -11  -3    1.10    0.93
   2  11  -3    1.47    1.00
   2 -11   3    0.80    0.89
  -2 -11  -3    0.88    0.90
  -2 -11   3    0.52    0.72
   2 -11  -3    1.03    0.70
  -2 -11   3    0.97    0.78
  -3 -11  -3    0.55    0.89
   3 -11   3    0.20    0.84
   3  11  -3    0.59    1.07
  -3 -11  -3    1.56    1.11
  -3 -11   3    0.49    0.97
   3 -11  -3    0.82    1.02
  -3 -11   3    1.52    0.77
   4  11  -3    1.30    1.26
   4 -11   3   -0.05    0.89
  -4 -11  -3   -1.47    0.99
   4 -11  -3    0.40    0.89
  -4 -11   3    0.75    1.23
  -5 -11  -3   -1.35    1.53
   5 -11  -3    1.21    1.10
  -5 -11   3   -0.84    1.48
   0 -12  -3    0.49    1.04
   0  12  -3    0.43    0.73
   0 -12   3   -0.61    0.77
  -1 -12  -3    6.21    1.17
   1  12  -3    6.41    0.97
   1 -12   3    5.72    1.15
   1 -12  -3   10.56    1.54
  -1 -12   3    7.77    1.18
  -1 -12   3    7.93    0.76
  -2 -12  -3    4.26    1.08
   2  12  -3    4.86    0.95
  -2 -12  -3    4.71    1.08
   2 -12   3    4.43    1.08
   2 -12  -3    5.08    1.08
  -2 -12   3    4.17    1.16
  -2 -12   3    5.02    0.95
  -3 -12  -3    6.06    1.31
   3 -12   3    4.63    1.04
   3  12  -3    6.05    1.25
  -3 -12   3    4.80    1.16
  -3 -12   3    6.28    1.16
   3 -12  -3    5.61    1.12
   4 -12   3   -1.21    0.85
   4  12  -3    0.20    1.23
  -4 -12  -3   -1.14    1.46
  -4 -12   3    0.71    1.31
   4 -12  -3   -0.21    1.10
  -5 -12  -3   -1.60    1.71
  -5 -12   3    0.17    1.60
   0  13  -3    1.41    1.09
   0 -13   3    1.35    1.21
   0 -13  -3    1.58    0.88
  -1 -13  -3    4.87    0.96
   1  13  -3    5.52    1.23
   1 -13   3    4.22    1.22
   1 -13  -3    4.13    0.96
  -1 -13   3    4.62    0.85
  -1 -13   3    2.89    1.27
  -2 -13  -3    3.34    1.16
  -2 -13  -3    3.99    0.91
   2  13  -3    4.03    1.27
   2 -13   3    3.52    1.11
  -2 -13   3    2.89    0.99
  -2 -13   3    1.78    1.23
   2 -13  -3    4.34    1.22
   3 -13   3   -0.16    1.04
   3  13  -3    1.23    1.26
  -3 -13  -3    0.79    1.32
   3 -13  -3   -0.17    1.12
  -3 -13   3   -0.71    0.86
   4 -13   3   -1.42    1.11
  -4 -13  -3    0.81    1.59
  -4 -13   3    0.81    1.38
  -5 -13  -3   -3.01    1.69
  -5 -13   3   -1.47    1.56
   0 -14  -3    3.60    1.34
   0 -14   3    3.72    0.86
   0 -14   3    3.10    1.05
   0  14  -3    3.99    0.97
  -1 -14  -3    1.73    0.84
   1 -14   3    0.69    0.96
   1  14  -3    2.14    0.96
  -1 -14  -3    1.96    1.30
  -1 -14   3    1.14    1.00
   1 -14  -3    2.43    1.33
  -1 -14   3    1.64    0.91
   2  14  -3    3.12    1.29
  -2 -14  -3    1.59    1.27
   2 -14   3    1.08    1.22
  -2 -14  -3    1.58    1.24
  -2 -14   3    1.98    1.06
   2 -14  -3    1.44    1.29
  -2 -14   3    0.68    1.00
   3  14  -3    0.47    1.35
  -3 -14  -3   -0.13    1.42
   3 -14   3   -1.66    1.15
   3 -14  -3   -0.33    1.21
  -3 -14   3    0.92    1.22
  -4 -14  -3    1.11    1.64
  -4 -14   3   -0.62    1.11
   0 -15  -3    0.13    1.05
   0 -15   3    0.01    0.89
   0 -15   3   -0.90    1.42
   1 -15   3   -0.15    1.40
   1  15  -3    1.93    1.38
  -1 -15  -3    0.36    1.36
  -1 -15  -3    1.85    0.93
   1 -15  -3   -0.42    1.05
  -1 -15   3    1.15    0.90
  -1 -15   3    0.20    1.44
  -2 -15  -3    1.59    1.37
  -2 -15  -3   -0.90    1.37
   2  15  -3    3.51    1.44
   2 -15   3    0.76    1.36
  -2 -15   3   -0.78    1.45
  -2 -15   3    0.70    1.14
   2 -15  -3    2.54    1.37
  -3 -15  -3    0.11    1.54
  -3 -15   3    1.30    1.35
  -4 -15  -3   -0.71    1.65
  -4 -15   3   -1.96    1.52
   0 -16  -3    4.45    1.62
   0 -16   3    1.46    1.65
   0 -16   3    5.44    1.06
  -1 -16  -3   -1.63    1.49
   1 -16   3   -2.49    1.54
  -1 -16  -3    1.64    1.35
   1 -16  -3    0.16    1.58
  -1 -16   3   -2.04    1.58
  -1 -16   3    1.22    1.10
  -2 -16  -3    1.61    1.48
  -2 -16   3   -3.70    1.54
  -2 -16   3    2.80    1.24
  -3 -16  -3    0.32    1.61
  -3 -16   3   -0.27    1.38
  -4 -16  -3   -0.40    1.81
  -4 -16   3   -1.95    1.63
   0 -17  -3    0.18    1.77
   0 -17   3    3.40    1.13
  -1 -17  -3    4.31    1.52
  -1 -17  -3   -1.44    1.70
  -1 -17   3    0.11    1.32
  -1 -17   3    1.69    1.18
  -2 -17  -3    1.11    1.54
  -2 -17   3    1.74    1.31
  -3 -17  -3   -1.69    1.65
  -3 -17   3    1.19    1.42
   0 -18   3   -0.15    1.17
  -1 -18  -3    1.29    1.60
  -1 -18   3    1.22    1.37
  -2 -18  -3   -1.17    1.71
  -2 -18   3    2.55    1.44
   0 -19   3    1.92    1.31
   1 -19   3    2.01    1.22
  -1 -19  -3    0.45    1.72
  -1 -19   3    0.06    1.35
   0   0   4   53.40    2.86
   0   0  -4   52.08    2.86
  -1   0   4  971.52   50.84
   1   0   4  919.59   50.78
  -1   0  -4  943.14   50.78
  -1   0   4 1000.00   38.85
   1   0  -4  939.05   50.90
  -2   0   4    5.29    0.40
  -2   0  -4    5.62    0.39
  -2   0  -4    4.83    0.31
   2   0  -4    4.53    0.64
  -2   0  -4    5.55    0.31
  -2   0   4    5.74    0.50
   2   0   4    5.13    0.42
  -3   0   4    1.58    0.53
   3   0  -4    0.58    0.47
  -3   0  -4    2.12    0.41
  -3   0   4    1.38    0.37
   3   0   4    1.65    0.23
  -4   0   4   -0.21    0.21
  -4   0   4    0.06    0.23
   4   0  -4   -0.78    0.54
  -4   0   4   -0.67    0.53
  -4   0  -4    0.43    0.57
  -5   0  -4    7.32    0.93
   5   0  -4    7.71    0.99
  -5   0   4    8.75    1.00
  -6   0   4    1.54    1.34
  -6   0  -4    0.28    1.05
  -7   0  -4    2.90    1.37
  -7   0   4    3.05    1.58
   0  -1   4   79.48    4.25
   0   1   4   80.21    4.26
   0   1  -4   79.21    4.26
   0  -1  -4   77.87    4.26
   1  -1   4  141.41    7.22
   1   1  -4  136.46    7.25
  -1  -1  -4  140.93    5.52
  -1   1   4  146.20    7.25
  -1   1   4  141.70    5.54
  -1  -1  -4  134.29    7.23
   1  -1  -4  124.71    7.25
  -1   1  -4  133.64    7.22
   1   1   4  129.59    7.23
  -1  -1   4  129.60    5.53
  -1  -1   4  132.34    7.24
  -2   1   4   28.68    1.40
  -2   1   4   30.37    1.80
  -2  -1  -4   31.28    1.74
   2  -1   4   29.45    1.76
  -2  -1  -4   30.60    1.40
   2   1  -4   29.46    1.84
  -2  -1  -4   27.35    1.75
  -2  -1   4   36.16    1.41
  -2   1  -4   34.21    1.72
   2  -1  -4   36.02    1.87
  -2   1  -4   38.04    1.39
  -2  -1   4   36.86    1.82
  -3  -1  -4   48.61    2.12
   3   1  -4   48.31    2.74
  -3   1   4   50.14    2.67
  -3   1   4   47.01    2.12
   3  -1   4   47.20    2.61
  -3   1  -4   49.60    2.10
  -3  -1   4   49.68    2.69
   3   1   4   49.36    2.62
   3  -1  -4   47.01    2.73
  -3  -1   4   49.75    2.12
  -4  -1  -4    7.43    0.81
  -4   1   4    7.49    0.49
  -4   1   4    8.53    1.00
   4   1  -4    7.17    0.87
  -4  -1   4    6.33    0.58
   4  -1  -4    5.96    0.91
  -4  -1   4    8.12    0.99
  -4  -1   4    7.34    0.57
  -4   1  -4    8.19    0.81
  -5  -1  -4    3.22    0.87
   5   1  -4    2.79    0.68
  -5   1   4    1.90    1.04
  -5  -1   4    2.35    1.03
  -5   1  -4    3.77    0.83
   5  -1  -4    2.00    0.61
  -6  -1  -4    1.52    1.09
  -6   1   4    1.20    1.36
  -6  -1   4    0.70    1.31
  -6   1  -4    1.02    1.06
  -7  -1  -4    2.43    1.36
  -7   1   4    3.38    1.51
  -7   1  -4    1.74    1.32
  -7  -1   4    0.79    1.63
   0  -2  -4   65.78    3.68
   0   2  -4   69.39    3.68
   0  -2   4   68.41    3.67
   0   2   4   68.67    3.67
  -1  -2  -4   44.11    2.50
   1  -2   4   46.80    2.48
  -1   2   4   44.88    2.51
  -1  -2  -4   46.16    1.91
   1   2  -4   45.15    2.52
   1  -2  -4   43.97    2.52
  -1  -2   4   46.82    2.51
  -1  -2   4   47.21    1.91
  -1   2  -4   46.67    2.48
   1   2   4   45.40    2.49
  -2   2   4  166.73    8.40
   2  -2   4  159.60    8.36
  -2   2   4  155.56    6.45
   2   2  -4  157.17    8.41
  -2  -2  -4  162.82    8.36
  -2  -2  -4  155.88    6.43
  -2   2  -4  158.70    6.41
  -2   2  -4  152.08    8.34
   2   2   4  159.19    8.37
  -2  -2   4  153.13    6.44
   2  -2  -4  151.37    8.42
  -2  -2   4  153.38    8.40
  -3   2   4   -0.60    0.53
   3   2  -4   -0.18    0.50
  -3  -2  -4    0.07    0.45
   3  -2   4    0.27    0.21
  -3   2   4    0.11    0.32
   3  -2  -4   -0.79    0.49
  -3  -2   4    0.38    0.51
  -3   2  -4   -0.03    0.40
   3   2   4    0.54    0.26
  -3  -2   4    0.29    0.36
  -4   2   4   20.77    1.10
  -4  -2  -4   19.57    1.19
  -4   2   4   19.88    1.33
   4   2  -4   22.14    1.39
  -4  -2   4   18.27    1.17
   4  -2  -4   17.28    1.39
  -4   2  -4   18.95    1.14
  -4  -2   4   19.54    1.29
   5   2  -4    2.10    0.67
  -5   2   4    1.65    1.04
  -5  -2  -4    2.85    0.87
   5  -2  -4    1.40    0.64
  -5   2  -4    2.45    0.83
  -5  -2   4    1.28    1.03
  -6  -2  -4    2.11    1.13
  -6   2   4    0.03    1.33
  -6   2  -4    3.05    1.16
  -6  -2   4    0.59    1.32
  -7  -2  -4   -0.40    1.40
  -7  -2   4    2.21    1.54
   0  -3  -4  327.62   18.24
   0  -3   4  347.90   18.23
   0   3  -4  346.42   18.24
   0   3   4  350.70   18.24
   1   3  -4   65.21    3.58
  -1   3   4   67.31    3.56
   1  -3   4   65.36    3.53
  -1  -3  -4   63.63    3.55
  -1  -3   4   66.24    2.71
  -1  -3   4   66.12    3.55
  -1   3  -4   64.36    3.53
   1  -3  -4   64.92    3.57
   1   3   4   66.67    3.55
   2   3  -4   43.11    2.44
  -2  -3  -4   43.47    1.86
  -2  -3  -4   43.04    2.38
  -2  -3  -4   43.98    2.37
  -2   3   4   44.73    2.40
   2  -3   4   43.38    2.36
  -2  -3   4   42.71    1.88
  -2  -3   4   42.59    2.42
   2  -3  -4   41.65    2.43
   2   3   4   43.11    2.37
  -3  -3  -4    0.64    0.22
  -3   3   4    0.51    0.34
   3  -3   4    0.32    0.26
   3   3  -4    0.12    0.55
   3  -3   4    0.20    0.26
  -3  -3  -4    0.51    0.20
  -3  -3  -4    0.49    0.49
   3   3   4    0.43    0.29
  -3  -3   4    0.56    0.54
  -3   3  -4    0.56    0.39
  -3  -3   4    0.69    0.41
   3  -3  -4   -0.05    0.52
  -3  -3   4   -0.06    0.41
  -4  -3  -4    4.83    0.72
   4   3  -4    4.34    0.70
  -4   3   4    3.71    0.40
  -4   3   4    4.36    0.85
   4  -3  -4    3.86    0.68
  -4   3  -4    3.59    0.63
  -4  -3   4    4.14    0.80
  -4  -3   4    3.02    0.44
  -5  -3  -4    0.59    0.90
   5   3  -4    0.92    0.71
  -5  -3   4    1.37    1.05
   5  -3  -4    0.19    0.62
  -5   3  -4    0.71    0.80
  -6  -3  -4    0.21    1.14
  -6  -3   4    0.90    1.02
   0  -4  -4    0.44    0.27
   0   4  -4    0.43    0.36
   0   4   4    0.24    0.32
   0  -4   4    0.57    0.16
   0  -4   4    0.28    0.31
   1   4  -4   71.11    3.91
  -1   4   4   73.09    3.90
  -1  -4  -4   67.60    3.89
   1  -4   4   71.86    3.88
   1  -4  -4   68.80    3.91
   1   4   4   73.36    3.90
  -1  -4   4   74.68    3.91
  -1  -4   4   73.67    2.97
  -1   4  -4   72.71    3.89
   2   4  -4   76.43    4.09
  -2  -4  -4   78.38    4.03
   2  -4   4   76.06    4.02
  -2  -4  -4   75.99    4.05
  -2  -4  -4   75.11    3.12
  -2   4   4   78.67    4.05
  -2  -4   4   71.31    3.11
   2   4   4   75.47    4.04
  -2  -4   4   75.41    4.06
  -2   4  -4   67.92    4.00
   2  -4  -4   69.42    4.07
  -3  -4  -4    2.12    0.37
  -3   4   4    1.89    0.41
  -3  -4  -4    2.14    0.35
   3  -4   4    2.03    0.34
   3  -4   4    1.80    0.36
  -3  -4  -4    1.95    0.57
   3   4  -4    2.25    0.56
  -3  -4   4    1.95    0.51
   3   4   4    2.08    0.39
  -3  -4   4    1.59    0.45
   3  -4  -4    1.29    0.52
  -4  -4  -4    5.78    0.84
   4  -4   4    5.52    0.52
   4  -4   4    6.22    0.50
   4   4  -4    6.68    0.81
  -4  -4   4    6.46    0.77
  -4  -4   4    4.16    0.65
   4  -4  -4    5.46    0.77
  -5  -4  -4    3.31    1.02
   5   4  -4    4.19    0.85
   5  -4  -4    3.31    0.74
  -5  -4   4    4.65    1.08
  -6  -4  -4   -0.63    1.19
  -6  -4   4   -0.30    1.36
   0  -5   4   58.45    2.40
   0  -5   4   59.52    3.19
   0   5  -4   58.17    3.21
   0   5   4   58.05    3.17
   0  -5  -4   56.18    3.18
  -1   5   4   26.17    1.53
  -1  -5  -4   25.84    1.58
  -1  -5  -4   26.31    1.56
   1  -5   4   26.42    1.54
   1   5  -4   27.14    1.63
  -1   5  -4   26.37    1.56
  -1  -5   4   26.61    1.18
   1   5   4   27.71    1.57
   1  -5  -4   26.25    1.60
  -1  -5   4   28.40    1.59
  -2  -5  -4    8.67    0.66
  -2  -5  -4    7.89    0.68
  -2  -5  -4    8.08    0.68
   2  -5   4    8.20    0.73
   2  -5   4    8.46    0.66
   2   5  -4    7.80    0.86
  -2   5   4    8.13    0.67
  -2  -5   4    6.43    0.78
   2  -5  -4    6.30    0.78
  -2  -5   4    7.55    0.73
   2   5   4    7.15    0.66
  -2   5  -4    5.90    0.64
  -2  -5   4    6.29    0.51
   3  -5   4   39.04    2.22
  -3  -5  -4   38.94    2.24
  -3  -5  -4   40.34    1.89
   3   5  -4   41.20    2.41
   3  -5   4   40.83    2.22
  -3  -5  -4   42.17    2.23
   3   5   4   38.76    2.25
  -3  -5   4   39.18    1.88
  -3  -5   4   38.98    2.29
   3  -5  -4   38.12    2.32
   4   5  -4   -0.21    0.74
   4  -5   4    0.56    0.37
  -4  -5  -4   -0.08    0.80
  -4  -5   4    0.49    0.62
   4  -5  -4    0.20    0.66
   5   5  -4    0.83    0.83
  -5  -5  -4   -0.02    1.04
   5  -5  -4    0.35    0.73
  -5  -5   4    0.34    0.82
  -6  -5  -4   -1.12    1.27
  -6  -5   4   -0.30    1.03
   0   6   4   19.71    1.23
   0  -6   4   19.42    1.21
   0  -6  -4   18.32    1.19
   0  -6   4   18.80    0.86
   0   6  -4   19.04    1.28
   0  -6   4   18.73    1.29
   1   6  -4  113.99    5.97
   1  -6   4  118.23    5.97
  -1   6   4  120.92    5.96
   1  -6   4  115.51    5.94
  -1  -6  -4  113.48    5.96
  -1  -6  -4  114.97    5.94
  -1  -6   4  102.97    4.54
  -1   6  -4  104.61    5.95
  -1  -6   4  107.91    5.98
   1   6   4  108.46    5.95
  -1  -6   4  100.32    5.94
   1  -6  -4  101.43    5.95
  -2  -6  -4    9.22    0.82
  -2  -6  -4    8.67    0.81
   2  -6   4    8.00    0.79
   2   6  -4    8.47    0.96
   2  -6   4    8.48    0.72
   2  -6  -4    9.29    0.87
  -2  -6   4    8.92    0.71
  -2  -6   4    9.67    0.91
  -2   6  -4    9.37    0.79
   2   6   4    9.69    0.79
  -3  -6  -4    1.76    0.72
   3  -6   4    2.92    0.50
  -3  -6  -4    2.61    0.51
   3   6  -4    2.94    0.69
   3  -6   4    2.61    0.47
  -3  -6   4    2.09    0.68
   3   6   4    2.37    0.54
   3  -6  -4    2.35    0.62
  -3  -6   4    2.22    0.60
   4   6  -4    2.16    0.84
  -4  -6  -4    1.71    0.89
   4  -6   4    1.41    0.47
  -4  -6   4    1.87    0.88
   4  -6  -4    1.73    0.75
  -5  -6  -4    1.20    1.12
   5   6  -4    2.21    0.94
  -5  -6   4    2.13    1.15
   5  -6  -4    2.56    0.83
  -6  -6  -4    0.01    1.28
  -6  -6   4   -1.07    1.43
   0   7   4  104.67    5.56
   0  -7   4  102.92    5.58
   0   7  -4  101.79    5.55
   0  -7   4  103.84    5.55
   0  -7  -4   96.73    5.54
   0  -7  -4  103.68    5.55
  -1  -7  -4   22.76    1.31
   1  -7   4   22.39    1.31
   1  -7   4   24.46    1.32
   1   7  -4   22.70    1.35
  -1  -7   4   18.66    1.00
  -1   7  -4   18.22    1.37
   1  -7  -4   18.77    1.41
  -1  -7   4   17.52    1.32
   1   7   4   18.34    1.33
   2   7  -4    8.26    1.04
  -2  -7  -4    7.22    0.87
  -2  -7  -4    8.99    0.88
   2  -7   4    9.02    0.75
   2  -7   4    8.49    0.86
   2   7   4    7.65    0.80
  -2   7  -4    6.63    0.85
  -2  -7   4    6.28    0.99
  -2  -7   4    8.31    0.75
   2  -7  -4    7.13    0.93
  -3  -7  -4   10.88    0.90
   3   7  -4   11.46    1.21
   3  -7   4   11.28    0.99
   3  -7   4   11.86    0.91
  -3  -7  -4   11.69    1.02
   3   7   4   10.45    0.93
  -3  -7   4    9.95    1.08
   3  -7  -4    9.85    1.10
  -3  -7   4    9.58    1.01
  -4  -7  -4   -0.75    0.92
   4   7  -4    1.05    0.81
   4  -7   4    0.16    0.52
   4  -7  -4    0.76    0.74
  -4  -7   4    0.18    0.93
  -5  -7  -4    0.59    1.20
   5   7  -4    0.95    1.01
  -5  -7   4    0.19    1.12
   5  -7  -4    1.08    0.85
  -6  -7  -4   -2.09    1.44
  -6  -7   4    1.85    1.48
   0  -8  -4    0.65    0.64
   0   8  -4    0.40    0.65
   0  -8   4    0.51    0.51
   0  -8   4    0.36    0.39
   1  -8   4    1.03    0.52
   1  -8   4    1.16    0.66
   1   8  -4    1.20    0.71
  -1  -8  -4    1.22    0.64
  -1   8  -4    1.35    0.61
   1  -8  -4    2.02    0.68
  -1  -8   4    0.18    0.71
   1   8   4    1.61    0.57
   1  -8  -4    0.72    0.44
  -1  -8   4    0.93    0.42
  -2  -8  -4   36.31    1.83
  -2  -8  -4   38.22    2.22
   2  -8   4   37.08    2.26
   2   8  -4   37.50    2.31
   2  -8   4   37.34    2.13
  -2  -8   4   36.90    2.29
  -2  -8   4   35.17    1.66
   2  -8  -4   33.99    2.16
   2   8   4   37.46    2.18
  -3  -8  -4    2.04    0.67
  -3  -8  -4    2.03    0.67
   3  -8   4    1.57    0.64
   3   8  -4    1.03    0.82
   3   8   4    1.21    0.58
   3  -8  -4    1.95    0.71
  -3  -8   4    1.66    0.73
  -3  -8   4    1.64    0.82
  -4  -8  -4    7.52    0.97
   4   8  -4    7.48    1.08
   4  -8   4    6.53    1.03
   4  -8  -4    9.18    1.27
  -4  -8   4    8.07    1.12
   5   8  -4   -0.70    1.09
  -5  -8  -4    0.61    0.98
   5  -8  -4    1.00    0.90
  -5  -8   4    0.26    0.95
  -6  -8  -4    0.47    1.58
  -6  -8   4   -1.20    1.47
   0  -9  -4   41.98    2.59
   0   9  -4   42.55    2.60
   0  -9   4   43.58    2.62
   1  -9   4    3.43    0.80
   1  -9   4    4.65    0.66
  -1  -9  -4    4.39    0.78
   1   9  -4    4.11    0.69
  -1   9  -4    3.57    0.74
   1  -9  -4    3.28    0.81
  -1  -9   4    2.92    0.86
  -1  -9   4    3.99    0.55
  -2  -9  -4   21.64    1.21
   2  -9   4   22.09    1.54
   2   9  -4   22.55    1.70
   2  -9   4   24.47    1.47
  -2  -9  -4   24.13    1.58
  -2  -9   4   16.92    1.19
   2  -9  -4   19.81    1.50
  -2  -9   4   17.11    1.64
   2  -9  -4   19.06    1.60
   2   9   4   18.26    1.47
  -3  -9  -4    1.65    0.74
   3  -9   4    1.94    0.78
   3   9  -4    1.73    0.94
  -3  -9  -4    1.94    0.80
  -3  -9   4    2.82    0.65
   3  -9  -4    2.94    0.80
  -3  -9   4    1.70    0.82
   4  -9   4    1.00    0.68
   4   9  -4    0.68    0.98
  -4  -9  -4    0.38    0.89
   4  -9  -4    1.47    0.80
  -4  -9   4    1.14    1.04
   5   9  -4    0.85    1.15
  -5  -9  -4   -0.30    1.05
  -5  -9   4   -0.12    1.29
   5  -9  -4    1.08    0.95
  -6  -9  -4    1.40    1.70
  -6  -9   4    0.92    1.59
   0 -10  -4    1.38    0.85
   0  10  -4    0.61    0.83
   0 -10   4    0.64    0.89
   1  10  -4   24.39    1.96
   1 -10   4   25.27    1.90
  -1 -10  -4   24.41    1.90
   1 -10  -4   26.47    1.76
  -1  10  -4   27.93    1.85
  -1 -10   4   25.78    1.33
  -1 -10   4   29.04    1.98
   2 -10   4   20.89    1.42
  -2 -10  -4   19.73    1.24
   2  10  -4   20.04    1.79
  -2 -10  -4   19.86    1.64
   2 -10   4   20.39    1.62
  -2 -10   4   18.76    1.12
   2 -10  -4   21.41    1.70
  -2 -10   4   20.55    1.72
   3 -10   4    1.63    0.76
  -3 -10  -4    1.22    0.79
  -3 -10  -4    0.69    1.06
   3  10  -4    2.10    1.02
   3 -10  -4    1.19    0.85
  -3 -10   4    1.44    0.69
  -3 -10   4    0.21    0.87
   4  10  -4    3.17    1.12
  -4 -10  -4    1.73    1.00
   4 -10   4    1.68    0.82
  -4 -10   4    2.65    1.14
   4 -10  -4    1.46    0.88
  -5 -10  -4   -1.13    1.42
   5 -10  -4    2.25    0.96
  -5 -10   4    0.03    1.06
  -6 -10  -4    0.37    1.78
  -6 -10   4   -1.61    1.67
   0 -11   4   12.00    0.88
   0 -11  -4   14.56    1.56
   0  11  -4   11.61    1.53
   0 -11   4   13.00    1.55
  -1 -11  -4   10.35    1.45
   1  11  -4   11.26    1.53
   1 -11   4   11.98    1.45
  -1 -11   4    8.07    1.20
  -1  11  -4    8.54    1.33
  -1 -11   4    9.40    0.90
   1 -11  -4    7.96    1.15
   2  11  -4    2.40    1.06
  -2 -11  -4    1.35    0.90
   2 -11   4    2.11    0.90
  -2 -11  -4    0.85    0.72
  -2 -11   4    2.31    0.80
  -2 -11   4    1.28    0.99
   2 -11  -4    2.20    0.98
   3  11  -4    4.00    1.19
  -3 -11  -4    3.97    0.95
   3 -11   4    3.74    0.94
  -3 -11   4    7.78    1.05
   3 -11  -4    6.63    1.04
  -3 -11   4    5.67    1.10
   4 -11   4   -1.01    0.86
  -4 -11  -4    0.35    1.40
   4  11  -4    1.04    1.16
   4 -11  -4    0.49    0.93
  -4 -11   4    0.20    1.23
  -5 -11  -4   -1.13    1.64
  -5 -11   4   -0.10    1.43
   0  12  -4    1.28    1.01
   0 -12  -4    0.82    1.04
   0 -12   4    0.22    0.60
   0 -12   4   -0.05    0.81
  -1 -12  -4   19.31    1.61
   1  12  -4   19.14    1.64
   1 -12   4   20.11    1.85
  -1 -12   4   19.12    1.25
  -1 -12   4   19.16    1.63
  -1  12  -4   21.19    1.77
   1 -12  -4   18.54    1.61
  -2 -12  -4    0.35    0.80
   2  12  -4    1.04    1.12
   2 -12   4    0.82    1.01
  -2 -12  -4    0.97    1.03
  -2 -12   4   -0.24    1.08
   2 -12  -4    1.61    1.07
  -2 -12   4    1.52    0.65
   3  12  -4    1.59    1.22
   3 -12   4    0.18    0.95
  -3 -12  -4   -0.36    1.22
  -3 -12   4   -0.60    1.07
  -3 -12   4    0.19    1.05
   3 -12  -4   -0.35    1.01
  -4 -12  -4    0.10    1.12
   4 -12   4   -1.34    0.95
   4  12  -4    1.90    1.29
   4 -12  -4    0.98    1.14
  -4 -12   4   -0.13    1.28
  -5 -12  -4   -2.57    1.68
  -5 -12   4    0.01    1.59
   0 -13   4    7.61    0.82
   0 -13   4    7.28    1.34
   0  13  -4    7.55    1.24
   0 -13  -4    5.77    1.05
   1 -13   4    4.37    1.24
   1  13  -4    5.04    1.26
  -1 -13  -4    4.45    1.22
  -1 -13   4    4.61    0.84
  -1 -13   4    2.77    1.26
   1 -13  -4    4.61    1.24
   2  13  -4    0.18    0.93
  -2 -13  -4    0.64    1.14
   2 -13   4    0.36    1.06
  -2 -13  -4    0.81    1.14
   2 -13  -4    0.89    1.19
  -2 -13   4    2.16    0.93
  -2 -13   4   -0.09    1.17
  -3 -13  -4    0.69    1.36
   3  13  -4    3.12    1.31
   3 -13   4    0.96    1.07
   3 -13  -4    2.04    1.16
  -3 -13   4    2.65    1.18
  -4 -13  -4    1.82    1.60
  -4 -13   4    0.64    1.38
  -5 -13  -4   -0.15    1.84
  -5 -13   4   -0.43    1.24
   0  14  -4    0.90    1.21
   0 -14  -4    0.48    1.32
   0 -14   4   -1.09    1.29
   0 -14   4    1.17    0.73
   1 -14   4   -0.87    1.25
  -1 -14  -4   -0.36    1.29
   1  14  -4    0.40    1.29
  -1 -14   4   -0.37    1.32
   1 -14  -4   -0.18    1.32
  -1 -14   4    0.28    0.79
  -2 -14  -4    5.08    1.34
  -2 -14  -4    3.16    1.33
   2 -14   4    2.56    1.29
   2  14  -4    4.27    1.43
   2 -14  -4    4.39    1.39
  -2 -14   4    4.28    1.06
  -2 -14   4    4.74    1.43
   3 -14   4   -1.09    1.30
  -3 -14  -4   -0.64    1.41
   3 -14  -4    0.07    1.25
  -3 -14   4    1.31    0.94
  -4 -14  -4    0.61    1.72
  -4 -14   4    0.02    1.11
   0 -15   4    6.22    0.91
   0 -15   4    4.46    1.56
   0 -15  -4    3.91    1.18
   0  15  -4    6.73    1.39
   1  15  -4    0.99    1.04
   1 -15   4   -0.20    1.43
  -1 -15  -4    0.76    1.24
  -1 -15  -4   -0.13    1.05
  -1 -15   4   -1.78    1.46
  -1 -15   4   -0.03    0.96
   1 -15  -4    0.29    1.09
   2  15  -4    2.16    1.45
  -2 -15  -4    2.09    1.33
   2 -15   4   -0.37    1.36
  -2 -15  -4   -0.21    1.37
  -2 -15   4    1.69    1.09
   2 -15  -4    1.40    1.39
  -2 -15   4   -2.00    1.44
  -3 -15  -4    1.10    1.16
  -3 -15   4    0.08    0.98
  -4 -15  -4    0.22    1.82
  -4 -15   4    1.28    1.54
   0 -16   4   -1.74    1.18
   0 -16  -4   -1.68    1.58
   0 -16   4    0.23    0.94
  -1 -16  -4    2.76    1.06
   1  16  -4    5.84    1.58
  -1 -16  -4    0.57    1.59
   1 -16   4    0.97    1.21
  -1 -16   4    0.18    1.56
   1 -16  -4    1.04    1.63
  -1 -16   4    3.54    1.02
  -2 -16  -4    2.40    1.52
  -2 -16   4   -2.35    1.51
  -2 -16   4    1.76    1.14
  -3 -16  -4   -1.23    1.60
  -3 -16   4   -0.37    1.05
  -4 -16  -4   -0.71    1.91
  -4 -16   4    0.32    1.62
   0 -17   4   -0.56    1.05
  -1 -17  -4    1.66    1.14
  -1 -17  -4   -0.03    1.71
  -1 -17   4    1.37    1.16
  -1 -17   4   -3.77    1.76
  -2 -17  -4    1.22    1.61
  -2 -17   4    1.22    1.30
  -3 -17  -4    2.32    1.79
  -3 -17   4    2.51    1.47
   0 -18   4    0.15    1.14
   1 -18   4    2.97    1.09
  -1 -18  -4    2.26    1.25
  -1 -18   4    2.89    1.25
  -2 -18  -4    2.51    1.34
  -2 -18   4    1.20    1.35
   0 -19   4    1.74    1.25
   1 -19   4    0.48    1.16
  -1 -19  -4    0.71    1.65
  -1 -19   4    1.14    1.40
   0   0  -5   -0.54    0.29
   0   0   5    0.14    0.19
  -1   0   5   26.85    1.12
   1   0  -5   24.84    1.51
  -1   0  -5   25.33    1.45
   1   0   5   25.57    1.46
  -1   0   5   25.96    1.48
  -2   0   5   29.66    1.69
  -2   0  -5   30.45    1.27
   2   0   5   29.02    1.64
  -2   0   5   30.09    1.33
  -2   0  -5   28.92    1.61
   2   0  -5   27.73    1.76
  -3   0   5   46.59    2.56
  -3   0  -5   46.21    1.99
  -3   0   5   46.33    2.07
   3   0   5   45.95    2.49
   3   0  -5   44.56    2.63
   4   0  -5    3.43    0.70
  -4   0   5    3.39    0.64
  -4   0  -5    4.99    0.63
   5   0  -5    2.87    0.72
  -5   0  -5    2.24    0.80
  -5   0   5    2.36    1.04
  -6   0  -5    0.66    1.01
  -6   0   5    0.17    1.00
   0  -1   5   17.21    1.02
   0   1  -5   16.68    1.04
   0   1   5   17.44    1.03
   0  -1  -5   16.37    1.05
  -1  -1  -5   58.33    3.00
   1  -1   5   61.00    2.99
  -1  -1  -5   60.06    2.27
  -1   1   5   61.62    3.01
   1   1  -5   57.88    3.02
  -1  -1   5   51.82    2.28
  -1  -1   5   48.89    2.99
   1  -1  -5   48.47    3.00
  -1   1  -5   51.11    2.98
   1   1   5   51.92    2.99
   2   1  -5   36.88    1.97
  -2   1   5   39.44    1.93
  -2   1   5   37.22    1.52
   2  -1   5   37.57    1.87
  -2  -1  -5   38.39    1.46
   2   1   5   32.56    1.88
  -2  -1   5   30.10    1.91
  -2   1  -5   31.72    1.44
   2  -1  -5   29.51    1.95
  -2  -1   5   30.48    1.49
  -2   1  -5   29.45    1.83
  -3   1   5   -0.44    0.38
   3  -1   5   -0.13    0.24
  -3  -1  -5    0.61    0.45
  -3   1   5   -0.46    0.39
   3   1  -5   -0.94    0.48
   3   1   5    0.52    0.26
  -3  -1   5    1.27    0.54
  -3  -1   5    0.50    0.42
  -3   1  -5    0.70    0.40
   3  -1  -5   -0.54    0.55
  -4  -1  -5    9.95    0.91
  -4   1   5   11.43    1.11
   4   1  -5   10.24    1.10
  -4   1  -5   12.42    0.88
  -4  -1   5   11.81    0.83
  -4  -1   5   12.28    1.09
   4  -1  -5   10.64    1.09
  -5   1   5    4.42    0.87
  -5  -1  -5    4.51    0.88
   5   1  -5    4.38    0.79
  -5  -1   5    5.83    1.11
  -5   1  -5    5.31    0.84
   5  -1  -5    4.24    0.77
  -6   1   5    1.40    1.01
  -6  -1  -5   -0.19    1.05
  -6   1  -5    1.35    1.03
  -6  -1   5    1.38    1.32
   0  -2   5  455.34   23.93
   0  -2  -5  433.86   23.94
   0   2  -5  446.11   23.93
   0   2   5  467.46   23.94
   1   2  -5   98.50    5.82
  -1   2   5  103.53    5.82
  -1  -2  -5   98.38    5.81
   1  -2   5  102.68    5.80
  -1  -2   5  115.72    5.83
   1  -2  -5  111.21    5.84
  -1   2  -5  116.62    5.81
   1   2   5  116.19    5.82
  -1  -2   5  112.07    4.44
  -2   2   5  114.69    4.54
  -2  -2  -5  118.26    5.86
  -2  -2  -5   97.25    5.86
   2  -2   5  120.13    5.87
  -2  -2  -5  117.30    4.52
   2   2  -5  115.82    5.93
  -2   2   5  120.78    5.91
  -2   2  -5   99.74    5.84
   2   2   5  108.86    5.88
  -2   2  -5  106.52    4.49
  -2  -2   5  102.49    4.52
   2  -2  -5   99.89    5.92
  -2  -2   5  104.24    5.90
   3   2  -5    5.71    0.71
  -3   2   5    5.80    0.66
  -3   2   5    5.43    0.61
   3  -2   5    5.36    0.47
  -3  -2  -5    6.17    0.61
   3  -2  -5    5.14    0.70
  -3   2  -5    5.49    0.58
   3   2   5    5.56    0.51
  -3  -2   5    5.84    0.62
  -4  -2  -5   10.05    0.93
   4   2  -5   10.31    1.07
  -4   2   5   10.55    1.11
   4  -2  -5    7.20    1.11
   4   2   5    9.08    0.65
  -4  -2   5    9.78    1.04
  -4   2  -5   10.40    0.83
  -5  -2  -5    2.89    0.87
   5   2  -5    3.15    0.78
  -5   2   5    2.53    1.09
   5  -2  -5    2.11    0.74
  -5   2  -5    3.02    0.81
  -5  -2   5    3.41    1.10
  -6  -2  -5    0.42    1.07
  -6   2   5    2.17    1.04
  -6   2  -5    3.13    1.13
  -6  -2   5    1.75    1.36
   0   3  -5   -0.62    0.35
   0   3   5    0.13    0.25
   0  -3  -5   -0.37    0.36
   0  -3   5   -0.01    0.23
   1  -3   5    3.18    0.46
   1   3   5    5.46    0.52
  -1   3  -5    5.02    0.49
   1  -3  -5    4.71    0.62
  -1  -3   5    5.10    0.46
  -1  -3   5    5.12    0.36
  -2  -3  -5   47.72    2.64
  -2  -3  -5   47.71    2.07
   2   3  -5   46.28    2.73
  -2   3   5   49.80    2.68
  -2  -3  -5   45.30    2.67
   2  -3   5   46.94    2.64
   2   3   5   50.76    2.66
  -2  -3   5   50.27    2.08
   2  -3  -5   47.99    2.73
  -2  -3   5   51.04    2.70
   3   3  -5   20.96    1.41
  -3  -3  -5   21.49    1.17
  -3  -3  -5   20.43    1.11
  -3  -3  -5   19.18    1.18
   3  -3   5   21.21    1.21
   3  -3  -5   20.17    1.45
  -3   3  -5   20.87    1.05
   3   3   5   21.16    1.24
  -3  -3   5   21.16    1.15
   4   3  -5   16.48    1.33
  -4  -3  -5   17.05    1.12
   4  -3   5   15.14    0.85
   4  -3   5   14.64    0.85
  -4  -3   5   13.75    1.18
   4  -3  -5   13.53    1.26
  -4   3  -5   15.89    0.99
  -4  -3   5   13.55    1.03
   5   3  -5   -0.61    0.77
  -5  -3  -5    0.08    0.87
   5  -3  -5   -1.30    0.70
  -5  -3   5    0.96    1.06
  -5   3  -5    1.49    0.84
  -6  -3  -5   -0.84    1.20
  -6  -3   5   -0.17    1.35
   0  -4   5  154.31    8.15
   0  -4   5  150.52    6.19
   0  -4  -5  147.61    8.16
   0   4   5  157.27    8.16
   0   4  -5  151.65    8.16
   1   4  -5   43.59    2.60
  -1   4   5   45.36    2.56
  -1  -4  -5   42.75    2.56
   1  -4   5   44.53    2.53
   1   4   5   49.17    2.55
  -1  -4   5   46.96    2.54
   1  -4  -5   45.71    2.56
  -1   4  -5   47.43    2.54
  -1  -4   5   47.50    1.93
  -2   4   5   60.22    3.31
  -2  -4  -5   59.87    2.57
   2   4  -5   55.83    3.33
   2  -4   5   58.77    3.28
  -2  -4  -5   60.12    3.29
  -2  -4  -5   57.71    3.30
   2   4   5   62.62    3.29
  -2  -4   5   62.92    3.33
   2  -4  -5   60.84    3.35
  -2  -4   5   61.73    2.56
  -2   4  -5   61.89    3.27
  -3  -4  -5   13.33    0.93
   3  -4   5   12.55    0.91
   3  -4   5   13.35    0.89
   3   4  -5   12.19    1.14
  -3  -4  -5   14.16    0.88
  -3  -4   5   13.19    1.01
  -3  -4   5   13.90    0.96
   3  -4  -5   15.02    1.20
   3   4   5   14.56    0.96
  -4  -4  -5   10.17    1.02
   4  -4   5   10.28    0.71
   4   4  -5   10.73    1.11
  -4  -4   5    9.90    1.09
   4  -4  -5    9.38    1.15
  -5  -4  -5   -0.69    0.86
   5   4  -5    0.56    0.85
   5  -4  -5    0.52    0.78
  -5  -4   5    0.68    1.05
  -6  -4  -5    3.06    1.17
  -6  -4   5    3.02    1.36
   0  -5  -5    0.41    0.35
   0  -5   5    0.68    0.20
   0  -5   5    0.07    0.39
   0   5  -5   -0.29    0.47
   0   5   5    0.23    0.31
  -1   5   5  193.04    9.49
   1  -5   5  189.26    9.48
  -1  -5  -5  179.64    9.49
   1   5  -5  188.68    9.52
  -1  -5   5  173.28    9.49
  -1  -5   5  167.04    7.23
  -1   5  -5  168.59    9.48
   1  -5  -5  162.28    9.49
   1   5   5  173.75    9.48
  -2  -5  -5    4.96    0.58
  -2  -5  -5    5.52    0.58
   2   5  -5    5.08    0.69
   2  -5   5    5.10    0.59
  -2  -5  -5    5.84    0.67
  -2   5  -5    4.22    0.59
   2   5   5    4.33    0.59
  -2  -5   5    4.41    0.50
   2  -5  -5    3.99    0.64
   3  -5   5    2.68    0.44
   3   5  -5    2.32    0.70
  -3  -5  -5    2.89    0.49
   3  -5   5    2.85    0.45
  -3  -5  -5    3.13    0.66
   3   5   5    2.02    0.47
  -3  -5   5    2.71    0.50
   3  -5  -5    1.85    0.63
  -3  -5   5    1.89    0.64
  -4  -5  -5    6.18    0.87
   4   5  -5    6.80    0.87
   4  -5   5    5.38    0.64
   4  -5  -5    7.76    1.10
  -4  -5   5    7.15    0.94
  -5  -5  -5    3.03    1.00
   5   5  -5    3.09    0.93
  -5  -5   5    2.22    0.86
   5  -5  -5    3.66    0.87
  -6  -5  -5    0.50    1.26
  -6  -5   5    0.79    1.40
   0  -6   5   39.96    2.23
   0   6   5   40.81    2.24
   0  -6   5   39.20    1.65
   0   6  -5   38.57    2.28
   0  -6  -5   36.68    2.22
  -1  -6  -5   11.52    0.92
  -1   6   5   12.59    1.02
   1  -6   5   12.01    0.97
   1   6  -5   12.25    1.15
  -1  -6  -5   11.77    1.05
  -1   6  -5   18.18    1.06
  -1  -6   5   17.76    0.75
   1  -6  -5   18.10    1.12
  -2  -6  -5   14.64    1.00
   2  -6   5   14.75    1.06
   2   6  -5   13.93    1.25
  -2  -6  -5   14.98    1.10
   2  -6   5   13.97    1.09
  -2   6  -5   16.80    1.09
  -2  -6   5   15.97    0.89
  -2  -6   5   15.55    1.20
   2  -6  -5   16.14    1.21
   2   6   5   16.69    1.08
   3  -6   5   55.22    3.04
   3   6  -5   57.16    3.16
   3  -6   5   57.29    3.00
  -3  -6  -5   53.74    3.04
  -3  -6  -5   58.77    2.50
  -3  -6   5   53.05    3.09
   3   6   5   53.52    3.04
   3  -6  -5   49.48    3.11
  -3  -6   5   50.23    2.38
  -4  -6  -5    1.52    0.85
   4  -6   5    1.02    0.48
   4   6  -5    1.16    0.80
  -4  -6   5    0.89    0.91
   4  -6  -5    2.00    0.82
   5   6  -5    0.28    0.94
  -5  -6  -5    1.62    1.14
   5  -6  -5    2.04    0.90
  -5  -6   5   -0.57    1.13
  -6  -6  -5    0.13    1.31
  -6  -6   5    1.94    1.45
   0   7   5    1.11    0.54
   0   7  -5    1.34    0.63
   0  -7   5    2.04    0.32
   0  -7  -5    1.72    0.63
   0  -7   5    1.31    0.50
   0  -7   5    2.02    0.41
   1  -7   5   23.33    1.40
   1   7  -5   22.32    1.57
   1  -7   5   23.57    1.49
  -1  -7  -5   24.16    1.51
  -1  -7   5   20.71    1.05
   1   7   5   21.73    1.43
  -1  -7   5   20.77    1.55
   1  -7  -5   20.33    1.41
  -1   7  -5   21.73    1.46
   2  -7   5   12.80    1.07
   2   7  -5   11.92    1.06
  -2  -7  -5   12.74    1.07
  -2  -7  -5   12.81    1.01
   2  -7   5   13.24    0.96
   2   7   5   12.75    1.01
  -2  -7   5   13.10    0.87
  -2   7  -5   12.86    0.99
   2  -7  -5   13.90    1.17
  -2  -7   5   13.07    1.21
  -3  -7  -5    2.51    0.61
   3  -7   5    2.29    0.60
   3   7  -5    1.40    0.81
  -3  -7  -5    2.42    0.81
   3  -7   5    2.40    0.52
   3   7   5    3.03    0.58
   3  -7  -5    2.43    0.81
  -3  -7   5    3.54    0.73
  -3  -7   5    2.62    0.73
   4  -7   5    0.94    0.56
   4   7  -5    2.02    0.99
  -4  -7  -5    1.96    0.98
   4  -7  -5    1.68    0.75
  -4  -7   5    1.29    0.71
  -5  -7  -5    2.36    1.20
   5   7  -5    1.96    1.09
   5  -7  -5    3.36    0.96
  -5  -7   5    2.86    1.18
  -6  -7  -5    0.02    1.45
  -6  -7   5   -0.18    1.38
   0  -8   5  137.19    7.43
   0  -8  -5  136.22    7.48
   0  -8   5  136.28    5.65
   0  -8   5  141.66    7.49
   0   8  -5  137.37    7.45
   1  -8   5   19.18    1.41
   1  -8   5   19.79    1.20
   1   8  -5   18.48    1.50
  -1  -8  -5   20.13    1.44
  -1  -8   5   17.14    1.32
   1   8   5   17.43    1.22
  -1   8  -5   18.22    1.38
   1  -8  -5   18.58    1.46
  -1  -8   5   19.47    0.97
   2  -8   5   15.15    1.32
   2  -8   5   15.57    1.08
  -2  -8  -5   14.26    1.12
   2   8  -5   14.62    1.40
  -2  -8  -5   13.63    1.23
   2   8   5   13.88    1.15
  -2   8  -5   13.98    1.22
   2  -8  -5   14.30    1.28
  -2  -8   5   13.66    1.15
  -2  -8   5   13.25    0.84
  -3  -8  -5   11.76    1.23
   3  -8   5   11.84    1.07
  -3  -8  -5   11.23    1.09
   3   8  -5   13.39    1.43
  -3  -8   5   12.95    1.29
   3  -8  -5   12.92    1.27
  -3  -8   5   11.14    1.10
   4  -8   5    4.10    0.69
  -4  -8  -5    2.77    1.13
   4   8  -5    3.78    1.00
  -4  -8   5    4.56    1.05
   4  -8  -5    4.34    0.86
  -5  -8  -5    0.59    1.32
   5   8  -5    0.20    1.14
  -5  -8   5    0.05    0.95
   5  -8  -5    0.78    0.93
  -6  -8  -5    0.51    1.55
  -6  -8   5    0.10    1.14
   0  -9   5    5.03    0.50
   0  -9   5    4.47    0.73
   0   9  -5    4.09    0.86
   0  -9  -5    5.50    0.87
   1  -9   5    3.45    0.83
   1   9  -5    4.62    0.73
  -1  -9  -5    4.55    0.82
   1  -9   5    5.33    0.69
  -1  -9   5    2.90    0.90
   1  -9  -5    3.24    0.68
  -1   9  -5    4.19    0.78
  -1  -9   5    3.60    0.52
   2   9  -5   33.41    2.19
  -2  -9  -5   33.67    1.75
  -2  -9  -5   33.15    2.08
   2  -9   5   32.47    2.06
   2  -9   5   34.49    1.94
   2   9   5   29.89    1.99
  -2  -9   5   30.12    2.14
  -2  -9   5   28.80    1.57
   2  -9  -5   29.38    2.10
  -2   9  -5   31.26    1.99
   3   9  -5    2.01    0.98
   3  -9   5    1.58    0.75
  -3  -9  -5    1.71    1.00
  -3  -9  -5    0.92    0.76
  -3  -9   5    1.30    0.85
  -3  -9   5    1.59    0.83
   3  -9  -5    3.39    0.95
   4   9  -5    1.19    1.06
  -4  -9  -5    0.63    1.22
   4  -9   5    1.09    0.71
   4  -9  -5    1.95    0.86
  -4  -9   5    2.46    1.07
   5   9  -5    0.55    1.22
  -5  -9  -5   -0.09    1.41
  -5  -9   5    0.38    1.28
   5  -9  -5    1.42    1.00
  -6  -9  -5    1.45    1.63
  -6  -9   5    0.14    1.20
   0 -10  -5    1.55    0.88
   0 -10   5    1.08    0.93
   0  10  -5    1.89    0.89
   0 -10   5    1.91    0.50
   1 -10   5   13.65    1.48
  -1 -10  -5   12.97    1.48
   1  10  -5   14.87    1.55
  -1 -10   5   13.09    0.92
  -1 -10   5   15.43    1.57
  -1  10  -5   14.66    1.42
   1 -10  -5   15.59    1.53
   2  10  -5    4.74    1.09
   2 -10   5    5.05    0.80
   2 -10   5    3.47    0.89
  -2 -10  -5    4.19    0.88
  -2 -10  -5    4.27    0.96
  -2  10  -5    6.80    1.05
   2 -10  -5    6.41    0.96
  -2 -10   5    6.28    0.77
  -2 -10   5    6.04    0.86
   3 -10   5    3.68    0.92
   3  10  -5    3.91    1.09
  -3 -10  -5    4.51    0.87
  -3 -10  -5    3.26    1.09
  -3 -10   5    4.12    0.93
  -3 -10   5    4.42    0.98
   3 -10  -5    4.88    0.95
   4 -10   5   -0.41    0.77
   4  10  -5    0.43    1.12
  -4 -10  -5   -0.71    1.30
  -4 -10   5    0.77    1.15
   4 -10  -5    0.91    0.91
  -5 -10  -5   -2.39    1.51
   5 -10  -5    1.68    1.02
  -5 -10   5    0.37    1.06
   0 -11   5    0.61    0.50
   0 -11   5    0.10    1.00
   0 -11  -5    0.64    0.73
   0  11  -5    0.35    0.96
  -1 -11  -5   23.78    2.04
   1  11  -5   26.07    2.13
   1 -11   5   22.29    2.04
  -1 -11   5   28.64    2.13
  -1  11  -5   28.35    2.00
  -1 -11   5   27.22    1.40
   1 -11  -5   28.91    2.09
  -2 -11  -5    0.04    0.92
   2 -11   5    0.02    0.84
  -2 -11  -5   -1.27    0.95
   2  11  -5    0.83    1.08
  -2 -11   5    0.83    0.70
   2 -11  -5    1.48    1.00
  -2 -11   5   -0.76    1.01
   3  11  -5    0.75    1.11
   3 -11   5    0.60    0.86
  -3 -11  -5    0.45    1.17
  -3 -11   5    1.68    0.96
  -3 -11   5    0.58    1.03
   3 -11  -5    1.00    0.98
  -4 -11  -5   -0.10    1.05
   4 -11   5   -0.06    0.85
   4  11  -5    0.99    1.24
   4 -11  -5    0.96    0.98
  -4 -11   5    1.22    1.21
  -5 -11  -5    0.69    1.24
  -5 -11   5   -0.23    1.43
   0 -12   5   24.72    1.91
   0  12  -5   28.31    2.18
   0 -12  -5   25.94    1.91
   0 -12   5   25.35    1.35
   1  12  -5    4.36    1.20
  -1 -12  -5    3.66    1.12
   1 -12   5    3.01    1.11
  -1  12  -5    3.75    0.81
  -1 -12   5    3.28    1.19
  -1 -12   5    4.00    0.73
   1 -12  -5    4.76    1.16
   2 -12   5    3.90    1.09
   2  12  -5    4.87    1.29
  -2 -12  -5    4.79    1.15
  -2 -12  -5    4.80    1.14
  -2 -12   5    4.61    0.90
   2 -12  -5    4.86    1.19
  -2 -12   5    3.40    1.21
  -3 -12  -5    6.19    1.33
   3 -12   5    5.17    1.07
   3  12  -5    9.05    1.40
  -3 -12   5    4.38    1.18
   3 -12  -5    5.48    1.14
  -3 -12   5    4.94    0.87
   4 -12   5   -1.07    0.97
  -4 -12  -5   -0.43    1.53
   4 -12  -5    0.84    1.07
  -4 -12   5   -0.12    0.96
  -5 -12  -5   -1.10    1.73
  -5 -12   5    0.47    1.58
   0 -13  -5    5.33    1.29
   0  13  -5    5.16    1.23
   0 -13   5    5.00    0.72
   0 -13   5    3.83    1.02
   1 -13   5    8.33    1.12
  -1 -13  -5    8.85    1.37
   1  13  -5    9.59    1.40
  -1 -13   5    7.52    1.15
   1 -13  -5    6.63    1.38
  -1  13  -5    8.57    1.26
  -1 -13   5    7.81    0.91
  -2 -13  -5    3.54    1.21
  -2 -13  -5    3.88    1.23
   2  13  -5    4.37    1.37
   2 -13   5    3.32    1.18
  -2 -13   5    1.41    1.25
  -2 -13   5    3.13    0.94
   2 -13  -5    3.21    1.27
   3 -13   5   -2.29    1.17
  -3 -13  -5   -0.54    1.29
   3  13  -5    0.82    1.37
   3 -13  -5    0.12    1.16
  -3 -13   5    0.47    1.12
  -4 -13  -5    1.57    1.63
  -4 -13   5    3.35    1.41
  -5 -13  -5   -0.42    1.37
  -5 -13   5    0.25    1.23
   0 -14  -5   14.95    2.15
   0 -14   5   14.65    1.16
   0 -14   5   13.59    1.74
   0  14  -5   17.24    2.01
   1  14  -5    0.76    1.01
   1 -14   5    0.99    1.34
  -1 -14  -5   -0.50    1.31
   1 -14  -5   -0.04    1.35
  -1 -14   5    1.96    0.85
  -1  14  -5    1.14    0.89
  -1 -14   5   -1.02    1.35
  -2 -14  -5    0.35    0.98
   2  14  -5    1.35    1.08
   2 -14   5   -0.34    1.24
  -2 -14  -5    0.45    1.27
  -2 -14   5    0.12    1.37
  -2 -14   5    2.40    0.99
   2 -14  -5    2.64    1.38
  -3 -14  -5   -0.61    1.45
   3 -14   5   -1.01    1.17
  -3 -14   5    1.71    1.21
  -4 -14  -5   -1.16    1.62
  -4 -14   5    0.54    1.35
   0 -15   5   -0.51    1.12
   0  15  -5    1.72    1.36
   0 -15  -5    0.22    1.10
   0 -15   5    1.18    0.83
  -1 -15  -5   -0.55    1.07
   1 -15   5   -1.07    1.38
   1  15  -5    0.00    1.43
  -1 -15   5    0.40    0.98
  -1 -15   5   -0.83    1.47
   1 -15  -5   -0.50    1.45
  -2 -15  -5    4.91    1.50
   2  15  -5    2.55    1.54
  -2 -15  -5    1.10    1.41
   2 -15   5   -0.24    1.36
  -2 -15   5    1.96    1.11
  -2 -15   5   -1.13    1.48
   2 -15  -5    1.79    1.49
  -3 -15  -5   -0.51    1.59
  -3 -15   5   -0.28    1.25
  -4 -15  -5   -0.90    1.70
  -4 -15   5    0.56    1.48
   0  16  -5    1.40    1.10
   0 -16   5   -3.02    1.61
   0 -16   5    0.23    0.90
   0 -16  -5    0.09    1.61
   1 -16   5    1.51    0.87
   1  16  -5    3.15    1.52
  -1 -16  -5    0.20    1.60
  -1 -16  -5    1.36    1.45
   1 -16  -5    0.70    1.64
  -1 -16   5   -0.18    1.65
  -1 -16   5    2.70    1.04
  -2 -16  -5    2.30    1.45
  -2 -16   5    1.28    1.18
  -2 -16   5   -2.18    1.62
  -3 -16  -5   -0.42    1.68
  -3 -16   5    0.77    1.34
   0 -17   5    1.19    1.00
   1 -17   5    0.32    0.94
  -1 -17  -5    2.98    1.60
  -1 -17  -5    0.16    1.29
  -1 -17   5   -0.10    1.16
  -2 -17  -5    0.95    1.64
  -2 -17   5    0.89    1.27
  -3 -17  -5    0.08    1.65
  -3 -17   5    1.09    1.44
   0 -18   5    0.19    1.06
  -1 -18  -5    2.46    1.69
   1 -18   5    1.32    1.13
  -1 -18   5    1.78    1.21
  -2 -18  -5    0.66    1.79
  -2 -18   5    0.33    1.29
   0 -19   5   -0.38    1.28
  -1 -19  -5    0.66    1.79
   1 -19   5    0.99    1.22
  -1 -19   5    0.76    1.28
   0   0  -6  280.90   15.01
   0   0   6  282.72   15.00
  -1   0   6   79.60    3.20
   1   0   6   76.60    4.18
  -1   0   6   79.39    4.21
  -1   0  -6   77.18    4.19
   1   0  -6   74.61    4.21
  -2   0   6   28.76    1.66
  -2   0  -6   29.06    1.24
   2   0   6   28.87    1.62
   2   0  -6   26.32    1.72
  -2   0   6   28.47    1.31
   3   0  -6    2.90    0.63
   3   0   6    3.33    0.40
  -3   0   6    3.94    0.50
  -3   0  -6    4.03    0.44
   4   0   6    5.33    0.39
  -4   0  -6    6.03    0.70
   4   0  -6    5.81    0.84
  -4   0   6    5.52    0.71
   5   0  -6   -0.06    0.78
  -5   0  -6    1.13    0.75
  -5   0   6    0.29    1.06
  -6   0  -6    1.95    1.12
  -6   0   6    0.20    1.35
   0  -1   6    2.73    0.38
   0  -1  -6    2.36    0.44
   0   1  -6    2.29    0.43
   0   1   6    2.34    0.36
   1   1  -6   52.26    2.72
  -1  -1  -6   51.80    2.68
   1  -1   6   52.92    2.66
  -1   1   6   55.23    2.70
  -1  -1  -6   53.47    2.01
  -1   1  -6   43.40    2.65
  -1  -1   6   44.65    2.02
   1   1   6   44.37    2.66
   1  -1  -6   42.35    2.68
  -1  -1   6   44.00    2.68
  -2  -1  -6    1.82    0.32
  -2  -1  -6    2.42    0.32
  -2   1   6    2.07    0.34
  -2   1   6    2.41    0.48
   2   1  -6    1.08    0.50
   2  -1   6    2.20    0.35
  -3   1   6   37.00    1.77
   3  -1   6   36.64    2.08
  -3  -1  -6   36.95    1.67
   3   1  -6   36.53    2.22
   3   1   6   39.62    2.08
  -3   1  -6   38.29    1.67
   3  -1  -6   36.93    2.22
  -3  -1   6   37.19    1.70
   4  -1   6    0.71    0.14
  -4   1   6    1.95    0.82
  -4  -1  -6    1.28    0.58
   4   1  -6    0.52    0.70
   4  -1  -6   -0.85    0.68
  -4  -1   6    0.54    0.78
  -4   1  -6    1.46    0.59
   4   1   6    0.70    0.25
  -5   1   6    2.14    1.06
  -5  -1  -6    0.96    0.77
   5   1  -6    0.49    0.75
  -5   1  -6    1.23    0.75
  -5  -1   6    2.22    1.08
   5  -1  -6    0.89    0.73
  -6   1   6    2.30    1.38
  -6  -1  -6    0.99    1.03
  -6  -1   6    0.69    1.01
  -6   1  -6    0.56    0.99
   0  -2   6   92.67    4.85
   0   2   6   91.25    4.86
   0   2  -6   88.14    4.86
   0  -2  -6   87.37    4.87
  -1   2   6   91.65    4.87
  -1  -2  -6   84.37    4.85
   1  -2   6   87.71    4.83
   1   2  -6   84.43    4.88
   1   2   6   94.75    4.85
   1  -2  -6   88.20    4.88
  -1  -2   6   89.51    3.69
  -1  -2   6   93.67    4.86
  -1   2  -6   93.70    4.85
   2   2  -6   43.95    2.71
  -2   2   6   44.94    2.66
   2  -2   6   43.50    2.61
  -2  -2  -6   43.27    2.03
  -2  -2  -6   41.33    2.63
  -2  -2   6   52.31    2.67
  -2  -2   6   50.22    2.04
   2   2   6   53.18    2.63
  -2   2  -6   53.94    1.99
   2  -2  -6   50.52    2.72
   3   2  -6   15.02    1.17
  -3  -2  -6   14.02    0.81
  -3  -2  -6   15.99    0.87
  -3   2   6   14.61    1.00
  -3  -2  -6   15.50    0.81
   3  -2   6   14.67    0.92
  -3   2  -6   14.14    0.81
   3  -2  -6   12.81    1.15
  -3  -2   6   13.66    0.95
   3   2   6   13.54    0.94
   4   2  -6    6.59    0.91
  -4   2   6    6.84    0.93
  -4  -2  -6    6.13    0.79
   4  -2   6    5.81    0.47
   4  -2   6    6.47    0.46
  -4  -2   6    8.09    0.81
  -4   2  -6    9.42    0.75
   4  -2  -6    7.62    1.10
   4   2   6    8.23    0.61
   5   2  -6    2.18    0.83
  -5   2   6    0.87    0.83
  -5  -2  -6    1.08    0.83
  -5  -2   6    3.52    1.09
   5  -2  -6    1.39    0.77
  -5   2  -6    1.59    0.75
  -6  -2  -6    1.33    1.05
  -6   2  -6    0.71    0.98
  -6  -2   6    1.60    1.34
   0   3   6   77.93    4.21
   0  -3   6   79.30    4.20
   0  -3  -6   73.00    4.20
   0   3  -6   78.99    4.22
   1   3  -6  183.17    9.63
  -1   3   6  189.04    9.61
   1  -3   6  186.99    9.58
  -1  -3  -6  180.46    9.60
   1   3   6  181.59    9.60
   1  -3  -6  171.90    9.62
  -1  -3   6  174.24    7.32
  -1  -3   6  172.65    9.59
  -1   3  -6  175.56    9.58
  -2   3   6   13.95    1.02
   2  -3   6   14.57    0.95
  -2  -3  -6   14.60    0.80
   2   3  -6   14.08    1.14
  -2  -3  -6   13.21    1.02
   2   3   6   15.80    1.01
   2  -3  -6   14.60    1.13
  -2  -3   6   14.69    0.81
  -2   3  -6   15.60    0.93
  -2  -3   6   16.52    1.03
   3   3  -6    1.87    0.73
   3  -3   6    2.00    0.37
  -3  -3  -6    2.32    0.34
  -3  -3  -6    2.06    0.35
  -3  -3  -6    2.53    0.52
  -3  -3   6    2.85    0.47
   3   3   6    2.60    0.41
  -3   3  -6    2.79    0.41
   3  -3  -6    1.27    0.70
   4  -3   6   -0.36    0.29
  -4  -3  -6   -0.85    0.64
   4   3  -6   -0.51    0.76
   4  -3   6    0.09    0.27
  -4   3  -6   -0.09    0.58
  -4  -3   6   -0.04    0.59
  -4  -3   6    1.39    0.79
   4  -3  -6   -0.66    0.72
  -5  -3  -6    1.23    0.93
   5   3  -6    1.66    0.84
  -5   3  -6    2.51    0.82
   5  -3  -6    1.08    0.84
  -5  -3   6    1.68    1.11
  -6  -3  -6    0.46    1.19
  -6  -3   6   -0.10    1.37
   0  -4  -6   54.98    3.20
   0  -4   6   60.54    3.21
   0   4  -6   56.84    3.23
   0  -4   6   59.49    2.39
   0   4   6   59.02    3.20
  -1   4   6  118.19    6.17
   1   4  -6  116.18    6.20
  -1  -4  -6  112.00    6.17
   1  -4   6  116.85    6.15
  -1   4  -6  111.51    6.15
  -1  -4   6  113.99    4.69
   1   4   6  115.08    6.16
   1  -4  -6  110.37    6.19
  -1  -4   6  114.83    6.16
  -2  -4  -6   21.23    1.13
  -2  -4  -6   21.25    1.41
  -2  -4  -6   22.05    1.39
   2  -4   6   22.64    1.37
   2   4  -6   21.66    1.53
  -2   4  -6   24.70    1.37
   2  -4  -6   24.28    1.52
   2   4   6   24.42    1.42
  -2  -4   6   24.15    1.12
   3   4  -6   26.04    1.86
  -3  -4  -6   25.61    1.28
  -3  -4  -6   27.34    1.56
   3  -4   6   26.10    1.56
   3  -4  -6   25.64    1.81
   3   4   6   28.00    1.59
  -3  -4   6   28.08    1.39
   4  -4   6    3.07    0.39
  -4  -4  -6    3.23    0.78
   4   4  -6    2.98    0.77
  -4  -4   6    2.91    0.85
   4  -4  -6    2.34    0.74
  -5  -4  -6    1.25    0.95
   5   4  -6    0.86    0.88
   5  -4  -6    0.79    0.88
  -5  -4   6    0.94    1.09
  -6  -4  -6    0.61    1.25
  -6  -4   6   -0.56    1.03
   0   5  -6   13.14    0.98
   0  -5   6   14.38    0.93
   0  -5   6   14.39    0.65
   0   5   6   14.72    1.03
   0  -5  -6   14.50    1.09
  -1  -5  -6   51.46    3.00
  -1   5   6   53.87    3.00
   1   5  -6   50.76    3.04
   1  -5   6   53.48    2.96
   1  -5  -6   53.39    3.03
  -1  -5   6   55.85    3.00
  -1   5  -6   52.29    2.98
   1   5   6   56.37    2.99
  -1  -5   6   54.19    2.26
   2  -5   6   18.87    1.26
  -2  -5  -6   18.50    1.34
   2   5  -6   18.42    1.47
  -2  -5  -6   18.91    1.11
  -2   5  -6   22.93    1.31
   2  -5  -6   21.61    1.45
  -2  -5   6   22.64    1.06
   2   5   6   23.33    1.32
   3  -5   6   10.34    0.94
   3  -5   6   12.84    0.86
   3   5  -6   11.08    1.21
  -3  -5  -6   12.84    0.96
  -3  -5  -6   12.33    0.94
   3   5   6   10.50    0.86
  -3  -5   6   10.50    0.92
   3  -5  -6    9.73    1.12
  -3  -5   6   10.69    1.03
  -4  -5  -6    4.99    0.88
   4  -5   6    4.32    0.63
   4   5  -6    4.60    0.86
   4  -5  -6    2.88    0.90
  -4  -5   6    3.36    0.89
  -5  -5  -6   -0.67    1.00
   5   5  -6    0.56    0.97
   5  -5  -6    2.15    0.90
  -5  -5   6    0.95    0.82
  -6  -5  -6   -0.03    1.21
  -6  -5   6   -0.38    1.42
   0  -6   6  128.33    5.10
   0   6   6  124.40    6.74
   0  -6  -6  121.46    6.76
   0  -6   6  127.57    6.73
   0   6  -6  122.32    6.74
   1   6  -6   75.68    4.33
  -1  -6  -6   73.11    4.28
   1  -6   6   74.29    4.23
   1   6   6   81.13    4.26
  -1   6  -6   81.55    4.26
   1  -6  -6   77.75    4.28
  -1  -6   6   81.30    3.24
   2  -6   6   16.11    1.11
  -2  -6  -6   17.58    1.16
  -2  -6  -6   17.75    1.02
   2   6  -6   16.71    1.31
   2   6   6   14.67    1.08
  -2  -6   6   13.18    0.79
  -2   6  -6   12.78    1.04
   2  -6  -6   13.19    1.09
   3  -6   6    0.37    0.52
  -3  -6  -6   -0.20    0.52
   3   6  -6   -0.03    0.74
   3  -6   6    0.59    0.45
  -3  -6  -6    1.27    0.54
   3   6   6    0.31    0.53
  -3  -6   6   -0.21    0.64
  -3  -6   6    0.37    0.65
   3  -6  -6    0.37    0.69
  -4  -6  -6    3.36    0.92
   4   6  -6    3.44    0.91
   4  -6   6    2.78    0.52
   4  -6  -6    3.37    0.92
  -4  -6   6    2.78    0.90
   5   6  -6    1.40    0.92
  -5  -6  -6    1.00    1.03
   5  -6  -6    1.81    0.91
  -5  -6   6    1.57    1.17
  -6  -6  -6    1.41    1.35
  -6  -6   6    0.83    1.43
   0  -7   6   27.61    1.24
   0   7   6   28.97    1.76
   0  -7  -6   27.43    1.81
   0   7  -6   27.67    1.83
   0  -7   6   28.69    1.67
   1  -7   6   17.78    1.38
  -1  -7  -6   19.42    1.25
   1  -7   6   20.84    1.27
   1   7  -6   19.39    1.48
   1   7   6   18.12    1.21
  -1   7  -6   19.44    1.34
  -1  -7   6   18.11    0.93
   1  -7  -6   18.33    1.28
  -1  -7   6   17.61    1.30
   2   7  -6   37.96    2.31
   2  -7   6   37.31    2.28
  -2  -7  -6   38.68    1.88
  -2  -7  -6   37.68    2.28
   2  -7   6   39.50    2.22
  -2   7  -6   39.76    2.25
   2   7   6   40.05    2.27
  -2  -7   6   38.27    2.38
  -2  -7   6   38.57    1.76
   2  -7  -6   37.03    2.27
   3   7  -6    4.78    0.94
  -3  -7  -6    4.87    0.89
   3  -7   6    4.94    0.81
  -3  -7  -6    6.42    0.97
   3  -7  -6    6.18    0.89
  -3  -7   6    6.79    0.86
   3   7   6    6.36    0.79
  -3  -7   6    6.25    0.71
   4   7  -6    2.72    0.95
  -4  -7  -6    4.36    0.98
   4  -7   6    2.41    0.61
   4  -7  -6    3.32    0.85
  -4  -7   6    3.44    0.97
   5   7  -6    1.29    1.13
  -5  -7  -6    0.73    1.23
   5  -7  -6    2.71    0.99
  -5  -7   6    2.58    1.19
  -6  -7  -6   -1.74    1.39
  -6  -7   6    1.21    1.13
   0  -8   6   12.73    1.28
   0   8  -6   12.11    1.07
   0  -8   6   13.05    0.71
   0  -8  -6   12.44    1.25
   1   8  -6    6.59    0.98
   1  -8   6    6.90    1.07
  -1  -8  -6    8.15    1.08
   1  -8   6    8.10    0.87
   1  -8  -6    9.75    1.13
  -1  -8   6    7.90    0.63
  -1   8  -6    9.02    1.05
   1   8   6    8.24    0.94
  -1  -8   6    7.42    0.93
  -2  -8  -6   32.20    1.67
  -2  -8  -6   33.54    2.15
   2   8  -6   35.57    2.30
   2  -8   6   35.74    2.05
   2  -8   6   33.58    2.15
  -2  -8   6   35.49    2.26
  -2   8  -6   36.71    2.11
   2   8   6   35.16    2.11
  -2  -8   6   33.79    1.64
   2  -8  -6   34.03    2.23
   3  -8   6   12.50    1.21
  -3  -8  -6   12.55    1.15
   3   8  -6   11.65    1.49
  -3  -8  -6   10.32    1.26
  -3  -8   6   11.32    1.10
   3  -8  -6   12.01    1.32
  -3  -8   6   11.61    1.32
  -4  -8  -6    4.51    1.10
   4   8  -6    6.45    1.12
   4  -8   6    4.73    0.73
  -4  -8   6    4.23    1.01
   4  -8  -6    5.10    0.94
  -5  -8  -6    0.04    1.28
   5   8  -6   -0.79    1.22
   5  -8  -6    0.94    1.02
  -5  -8   6    0.76    0.94
  -6  -8  -6    0.46    1.42
  -6  -8   6    0.35    1.14
   0  -9   6   37.02    2.32
   0   9  -6   39.12    2.44
   0  -9  -6   38.25    2.44
   0  -9   6   38.03    1.69
   1   9  -6   16.79    1.62
   1  -9   6   14.86    1.33
   1  -9   6   16.97    1.33
  -1  -9  -6   16.86    1.54
  -1   9  -6   19.34    1.51
   1  -9  -6   22.25    1.60
  -1  -9   6   20.00    1.01
  -1  -9   6   21.15    1.64
  -2  -9  -6    1.02    0.74
   2  -9   6    0.04    0.74
   2   9  -6    1.01    0.95
   2  -9   6    0.67    0.59
  -2  -9  -6   -0.82    0.81
   2  -9  -6    1.48    0.85
  -2   9  -6    1.48    0.75
  -2  -9   6    1.77    0.63
  -2  -9   6    1.53    0.69
   3  -9   6    2.98    0.73
   3   9  -6    3.01    0.82
  -3  -9  -6    2.40    1.01
  -3  -9  -6    3.15    0.86
   3  -9  -6    3.09    0.91
  -3  -9   6    2.83    0.93
  -3  -9   6    3.14    0.66
   4  -9   6    0.35    0.72
  -4  -9  -6    0.90    1.16
   4   9  -6    1.34    1.09
   4  -9  -6    0.89    0.89
  -4  -9   6    0.61    1.05
  -5  -9  -6   -1.55    1.37
   5  -9  -6    2.52    1.03
  -5  -9   6    1.59    1.01
  -6  -9  -6   -0.38    1.52
  -6  -9   6    0.65    1.19
   0  10  -6   33.38    2.27
   0 -10  -6   32.10    2.12
   0 -10   6   34.90    2.31
   0 -10   6   32.56    1.50
   1 -10   6   19.68    1.73
  -1 -10  -6   19.72    1.52
   1  10  -6   21.03    1.84
  -1 -10   6   20.53    1.12
  -1 -10   6   20.44    1.82
  -1  10  -6   21.40    1.68
   1 -10  -6   19.96    1.54
   2  10  -6    6.03    1.15
  -2 -10  -6    5.52    1.03
   2 -10   6    6.70    0.97
  -2 -10  -6    5.81    0.97
   2 -10   6    8.88    1.00
  -2  10  -6    7.47    1.13
  -2 -10   6    6.37    1.11
  -2 -10   6    7.81    0.92
   2 -10  -6    8.88    1.36
  -3 -10  -6    1.37    1.08
   3  10  -6    1.26    1.10
   3 -10   6    2.33    0.80
  -3 -10   6    0.98    0.96
   3 -10  -6    1.29    0.95
  -3 -10   6    1.74    0.68
   4  10  -6    2.75    1.20
   4 -10   6    0.86    0.83
  -4 -10  -6    0.66    1.25
   4 -10  -6    2.67    0.98
  -4 -10   6    1.88    1.15
  -5 -10  -6    0.68    1.54
  -5 -10   6   -0.05    1.05
   0 -11   6   11.56    0.82
   0  11  -6   12.23    1.30
   0 -11   6   11.35    1.64
   0 -11  -6   13.61    1.65
  -1 -11  -6   11.13    1.59
   1 -11   6    8.27    1.28
   1  11  -6   10.24    1.66
  -1 -11   6   12.20    0.91
   1 -11  -6   14.23    1.64
  -1  11  -6   14.40    1.53
  -1 -11   6   12.63    1.68
   2 -11   6    0.79    0.90
   2  11  -6    1.71    0.88
  -2 -11  -6    0.55    1.02
  -2 -11  -6    2.27    0.93
   2 -11  -6    2.34    0.79
  -2 -11   6    2.41    0.73
  -2  11  -6    2.82    0.95
  -2 -11   6    1.59    0.85
  -3 -11  -6    7.98    1.05
   3  11  -6    8.33    1.38
   3 -11   6    9.18    1.17
  -3 -11   6    8.16    1.05
   3 -11  -6    7.01    1.21
  -3 -11   6    7.45    1.24
   4  11  -6    0.27    1.27
  -4 -11  -6    1.93    1.44
   4 -11   6    0.59    0.92
  -4 -11   6   -0.51    1.16
   4 -11  -6    1.56    1.04
  -5 -11  -6   -3.41    1.61
  -5 -11   6   -1.39    1.44
   0  12  -6    5.87    1.18
   0 -12   6    5.40    0.69
   0 -12   6    4.52    1.26
   0 -12  -6    4.33    1.21
   1  12  -6    8.47    1.33
  -1 -12  -6    6.54    1.25
   1 -12   6    6.41    1.27
  -1 -12   6    6.14    1.32
  -1 -12   6    7.10    0.78
   1 -12  -6    7.59    1.30
  -1  12  -6    7.60    1.18
   2  12  -6    3.80    1.01
   2 -12   6    4.39    1.10
  -2 -12  -6    3.85    0.91
  -2 -12  -6    3.09    1.07
  -2 -12   6    1.80    1.20
  -2 -12   6    2.91    0.85
   2 -12  -6    2.76    1.15
   3  12  -6    1.61    1.32
  -3 -12  -6    0.87    1.28
   3 -12   6    0.52    0.99
   3 -12  -6    2.36    1.09
  -3 -12   6    2.07    1.02
  -3 -12   6   -0.93    1.14
   4 -12   6   -0.38    0.99
  -4 -12  -6    0.03    1.45
  -4 -12   6   -0.02    1.23
  -5 -12  -6   -1.98    1.61
  -5 -12   6   -0.32    1.56
   0 -13   6    4.98    0.69
   0 -13  -6    2.74    1.29
   0 -13   6    2.09    1.31
   0  13  -6    4.06    1.27
  -1 -13  -6    3.78    1.29
   1 -13   6    2.78    1.25
   1  13  -6    3.16    1.33
  -1 -13   6    4.03    0.78
   1 -13  -6    4.21    1.33
  -1  13  -6    4.30    0.92
  -1 -13   6    2.48    1.34
   2 -13   6    2.24    1.19
  -2 -13  -6    2.09    1.20
  -2 -13  -6    1.32    1.17
   2  13  -6    2.28    1.06
  -2 -13   6    0.79    1.32
   2 -13  -6    1.67    1.25
  -2 -13   6    1.83    0.86
   3 -13   6   -1.24    1.05
   3  13  -6   -0.29    1.39
  -3 -13  -6   -1.72    1.37
   3 -13  -6   -0.06    1.21
  -3 -13   6   -0.41    0.80
  -4 -13  -6   -1.14    1.58
  -4 -13   6    2.30    1.36
  -5 -13  -6   -1.44    1.81
  -5 -13   6    1.28    1.23
   0 -14   6    0.66    0.70
   0 -14  -6    1.46    1.39
   0 -14   6   -0.09    1.04
   0  14  -6    1.10    1.32
   1  14  -6    0.99    1.41
  -1 -14  -6    1.78    1.37
   1 -14   6    0.18    1.01
   1 -14  -6    0.86    1.39
  -1  14  -6    1.90    1.21
  -1 -14   6   -0.97    1.03
  -1 -14   6    1.01    0.81
   2 -14   6    0.40    1.27
  -2 -14  -6    1.69    1.35
   2  14  -6    1.92    1.49
  -2 -14  -6    1.21    1.27
  -2 -14   6    2.58    0.99
  -2 -14   6   -0.18    1.38
   2 -14  -6    1.46    1.37
  -3 -14  -6    1.64    1.48
  -3 -14   6    1.91    1.18
  -4 -14  -6   -2.57    1.71
  -4 -14   6    0.28    1.41
   0 -15   6    2.57    1.59
   0 -15   6    4.49    0.85
   0 -15  -6    3.45    1.54
   0  15  -6    3.64    1.11
  -1 -15  -6    0.45    1.11
   1 -15   6   -0.24    1.49
   1 -15   6    2.41    0.82
   1  15  -6    1.62    1.50
  -1 -15   6    0.63    0.88
  -1 -15   6   -2.03    1.50
   1 -15  -6   -0.87    1.49
   2  15  -6   -0.65    1.59
  -2 -15  -6   -0.14    1.04
  -2 -15   6   -3.03    1.47
  -2 -15   6    1.99    1.06
  -3 -15  -6   -0.11    1.18
  -3 -15   6   -0.50    1.23
  -4 -15  -6    1.36    1.86
  -4 -15   6   -1.12    1.36
   0  16  -6    1.40    1.48
   0 -16   6    1.44    0.96
   0 -16   6   -1.56    1.66
   0 -16  -6    0.73    1.61
  -1 -16  -6   -1.17    1.57
  -1 -16  -6    3.20    1.12
   1 -16   6    0.61    0.88
   1  16  -6    1.03    1.20
  -1 -16   6   -1.42    1.68
  -1 -16   6    2.61    0.96
  -2 -16  -6   -0.25    1.55
  -2 -16   6   -2.53    1.63
  -2 -16   6    0.79    1.10
  -3 -16  -6    0.08    1.70
  -3 -16   6    1.73    1.33
   0 -17   6    1.16    1.08
   1 -17   6    0.55    0.88
  -1 -17  -6    0.69    1.17
  -1 -17  -6   -2.64    1.69
  -1 -17   6   -0.54    1.06
  -2 -17  -6    1.55    1.69
  -2 -17   6    1.19    1.20
  -3 -17  -6    1.26    1.84
  -3 -17   6    0.18    1.40
   0 -18   6   -0.37    1.04
   1 -18   6    0.72    0.99
  -1 -18  -6    2.57    1.30
  -1 -18   6   -0.24    1.12
  -2 -18  -6   -0.03    1.35
  -2 -18   6    1.70    1.33
   0 -19   6    0.03    1.11
   0   0   7   -0.85    0.35
   0   0  -7   -0.93    0.43
   1   0   7   42.96    2.42
  -1   0  -7   42.69    2.43
  -1   0   7   44.50    2.45
   1   0  -7   42.02    2.45
  -1   0   7   45.00    1.84
  -2   0   7  258.35   13.76
  -2   0  -7  247.78   13.71
  -2   0  -7  263.87   10.48
   2   0  -7  260.40   13.79
   2   0   7  259.43   13.72
  -2   0   7  256.60   10.52
  -3   0  -7   30.77    1.41
  -3   0   7   30.68    1.52
   3   0  -7   29.93    1.93
   3   0   7   30.42    1.75
  -4   0  -7   15.07    1.02
   4   0   7   13.15    0.86
  -4   0   7   14.18    1.00
   4   0  -7   14.96    1.29
   5   0  -7   -0.18    0.84
  -5   0  -7    0.30    0.73
  -5   0   7    0.77    1.09
  -6   0   7    0.25    1.40
  -6   0  -7   -0.06    0.94
   0   1   7  254.95   13.24
   0  -1  -7  241.81   13.25
   0  -1   7  251.08   13.23
   0   1  -7  244.88   13.24
  -1  -1  -7   14.78    1.00
  -1   1   7   15.12    0.93
   1   1  -7   13.31    1.08
   1  -1   7   15.92    0.94
   1  -1  -7   12.73    1.08
   1   1   7   14.16    0.95
  -1   1  -7   14.13    0.97
  -1  -1   7   13.97    0.98
  -1  -1   7   13.97    0.69
  -2  -1  -7   59.06    3.63
  -2  -1  -7   61.09    2.78
  -2   1   7   62.39    3.68
  -2   1   7   60.85    2.83
   2  -1   7   59.37    3.63
   2   1  -7   58.03    3.71
  -2   1  -7   71.52    3.63
  -2  -1   7   73.33    2.83
  -2  -1   7   72.91    3.69
   2   1   7   77.49    3.67
   2  -1  -7   72.61    3.74
  -2   1  -7   73.71    2.76
  -3   1   7    8.79    0.88
  -3  -1  -7    9.90    0.74
  -3  -1  -7    8.71    0.53
  -3  -1  -7    9.57    0.54
   3   1  -7    7.98    1.16
   3  -1   7    8.96    0.74
  -3  -1   7   10.28    0.85
   3   1   7    9.71    0.78
  -3   1  -7   10.51    0.66
   3  -1  -7    9.33    1.03
  -4   1   7    2.41    0.87
   4  -1   7    2.30    0.34
  -4  -1  -7    2.46    0.59
   4   1  -7    2.27    0.74
   4  -1  -7    0.71    0.81
  -4   1  -7    2.53    0.54
  -4  -1   7    2.22    0.84
  -5  -1  -7   -0.14    0.74
   5   1  -7   -0.24    0.83
  -5   1   7   -0.55    1.08
   5  -1  -7   -0.83    0.81
  -5  -1   7    0.64    1.11
  -5   1  -7    0.75    0.71
  -6  -1  -7    0.24    0.98
  -6   1   7    2.07    1.40
  -6   1  -7    2.37    1.10
  -6  -1   7    0.83    1.37
   0   2   7   82.84    4.38
   0  -2   7   79.53    4.36
   0  -2  -7   78.29    4.40
   0   2  -7   80.97    4.39
  -1   2   7  109.74    5.50
  -1  -2  -7  101.11    5.48
   1  -2   7  106.82    5.46
   1   2  -7  101.48    5.49
   1   2   7  101.93    5.47
  -1  -2   7  100.24    5.48
  -1   2  -7   97.75    5.46
   1  -2  -7   95.24    5.51
  -1  -2   7   97.37    4.16
  -2  -2  -7   49.04    2.18
  -2   2   7   51.25    2.89
   2  -2   7   49.71    2.83
   2   2  -7   47.50    2.93
  -2  -2  -7   45.93    2.85
  -2  -2   7   53.04    2.21
  -2   2  -7   55.00    2.13
   2   2   7   55.59    2.86
  -2  -2   7   53.63    2.88
  -2   2  -7   52.55    2.81
   2  -2  -7   51.46    2.94
   3  -2   7    2.53    0.41
  -3  -2  -7    2.65    0.40
  -3  -2  -7    2.55    0.47
   3   2  -7    1.94    0.70
  -3   2   7    1.55    0.63
  -3  -2  -7    2.68    0.40
  -3   2  -7    2.61    0.39
   3  -2  -7    1.64    0.70
   3   2   7    1.71    0.43
  -3  -2   7    3.01    0.62
  -4   2   7    1.44    0.83
  -4  -2  -7    2.02    0.62
   4   2  -7    0.28    0.75
  -4  -2   7    0.89    0.81
  -4   2  -7    1.44    0.57
   4  -2  -7    0.65    0.84
  -5   2   7    0.69    1.08
  -5  -2  -7    1.87    0.81
   5   2  -7    0.81    0.90
   5  -2  -7    0.42    0.89
  -5  -2   7    0.71    1.11
  -5   2  -7    1.15    0.80
  -6  -2  -7    1.44    1.02
  -6  -2   7    0.37    1.03
  -6   2  -7    0.82    1.05
   0   3   7    1.83    0.37
   0  -3  -7    1.83    0.41
   0   3  -7    1.65    0.41
   0  -3   7    1.92    0.43
   1  -3   7   53.93    3.11
   1   3  -7   51.16    3.14
  -1   3   7   55.81    3.15
  -1  -3  -7   51.08    3.14
   1   3   7   59.69    3.12
  -1   3  -7   60.07    3.13
   1  -3  -7   57.52    3.15
  -1  -3   7   57.71    2.36
  -1  -3   7   62.19    3.15
   2   3  -7   16.01    1.22
  -2  -3  -7   16.15    1.09
  -2  -3  -7   16.54    0.81
   2  -3   7   16.92    1.00
  -2   3  -7   13.33    0.96
   2  -3  -7   11.97    1.17
  -2  -3   7   13.57    0.82
   2   3   7   13.57    1.00
  -3  -3  -7   15.58    1.05
  -3  -3  -7   17.10    1.03
  -3  -3  -7   15.79    0.96
   3  -3   7   16.67    1.07
   3   3  -7   15.76    1.36
   3  -3  -7   15.65    1.33
   3   3   7   17.30    1.12
  -3  -3   7   16.37    1.04
   4   3  -7    3.72    0.83
   4  -3   7    3.50    0.51
  -4  -3  -7    3.74    0.71
   4  -3  -7    2.99    0.90
  -4  -3   7    2.99    0.67
  -4   3  -7    4.01    0.60
   5   3  -7   -0.53    0.87
  -5  -3  -7   -0.12    0.83
   5  -3  -7    0.44    0.92
  -5  -3   7    2.07    1.11
  -6  -3  -7   -0.01    1.17
  -6  -3   7    2.07    1.41
   0  -4  -7    3.50    0.49
   0   4  -7    2.83    0.47
   0  -4   7    3.62    0.50
   0  -4   7    2.97    0.25
   0   4   7    3.32    0.49
  -1   4   7   72.76    3.66
   1  -4   7   70.56    3.61
   1   4  -7   68.78    3.69
  -1  -4  -7   66.72    3.63
   1  -4  -7   60.96    3.67
   1   4   7   65.10    3.61
  -1  -4   7   63.12    2.74
  -1  -4   7   64.09    3.63
  -1   4  -7   60.90    3.62
  -2  -4  -7   24.92    1.57
  -2  -4  -7   27.03    1.25
   2   4  -7   25.39    1.71
   2  -4   7   27.63    1.54
   2  -4  -7   25.22    1.68
  -2  -4   7   23.03    1.17
   2   4   7   25.52    1.55
  -2   4  -7   25.95    1.53
  -3  -4  -7   10.47    0.88
   3  -4   7   11.10    0.85
   3   4  -7    9.30    1.20
   3   4   7   11.11    0.88
  -3  -4   7   10.60    0.75
   3  -4  -7   10.43    1.14
   4   4  -7    3.47    0.87
  -4  -4  -7    4.12    0.78
   4  -4   7    4.19    0.61
  -4  -4   7    4.35    0.70
   4  -4  -7    4.16    0.86
   5   4  -7    0.95    0.95
  -5  -4  -7    1.91    0.94
  -5  -4   7    0.71    1.09
   5  -4  -7    1.91    0.95
  -6  -4  -7   -0.45    1.20
  -6  -4   7    1.16    1.38
   0  -5  -7  174.47    9.98
   0   5   7  195.00   10.00
   0  -5   7  187.46    7.57
   0  -5   7  190.92    9.98
   0   5  -7  183.14    9.98
   1   5  -7   36.36    2.34
   1  -5   7   37.98    2.29
  -1   5   7   38.99    2.34
  -1  -5  -7   35.81    2.36
  -1   5  -7   41.66    2.29
   1  -5  -7   40.88    2.34
  -1  -5   7   42.88    1.73
  -1  -5   7   44.83    2.34
   1   5   7   43.85    2.34
  -2  -5  -7   21.77    1.40
   2   5  -7   19.52    1.55
   2  -5   7   21.34    1.29
  -2  -5  -7   21.73    1.12
  -2   5  -7   20.77    1.30
  -2  -5   7   20.15    1.00
   2   5   7   20.06    1.34
   2  -5  -7   21.07    1.49
  -3  -5  -7    0.73    0.62
   3  -5   7    1.04    0.45
  -3  -5  -7    1.81    0.51
   3   5  -7    0.62    0.75
  -3  -5   7    0.33    0.63
   3   5   7    0.28    0.46
   3  -5  -7    0.43    0.73
   4   5  -7    1.70    0.99
  -4  -5  -7    1.96    0.76
   4  -5   7    2.73    0.49
  -4  -5   7    1.72    0.67
   4  -5  -7    1.84    0.82
  -5  -5  -7   -0.02    1.00
   5   5  -7   -0.37    1.02
   5  -5  -7    1.41    0.95
  -5  -5   7    0.17    1.09
  -6  -5  -7    0.06    1.17
  -6  -5   7    1.25    1.46
   0   6   7    0.36    0.41
   0   6  -7    0.70    0.49
   0  -6   7    1.01    0.39
   0  -6  -7    0.60    0.64
   0  -6   7    1.16    0.24
  -1  -6  -7    3.92    0.54
   1  -6   7    4.34    0.56
   1   6  -7    3.22    0.76
  -1  -6   7    3.55    0.37
   1   6   7    2.34    0.60
  -1   6  -7    2.27    0.61
   1  -6  -7    3.20    0.71
  -2  -6  -7   56.74    2.47
  -2  -6  -7   55.99    3.15
   2  -6   7   57.50    3.09
   2   6  -7   56.47    3.24
   2  -6  -7   53.08    3.21
  -2   6  -7   54.27    3.09
   2   6   7   55.63    3.12
  -2  -6   7   53.65    2.40
  -3  -6  -7    0.24    0.57
   3  -6   7   -0.05    0.54
   3   6  -7   -0.89    0.81
   3  -6   7    0.32    0.46
  -3  -6  -7   -0.43    0.71
   3  -6  -7    0.66    0.74
   3   6   7   -0.44    0.58
  -3  -6   7   -0.34    0.69
  -3  -6   7   -0.20    0.66
  -4  -6  -7    5.65    0.94
   4   6  -7    5.03    1.01
   4  -6   7    5.18    0.63
   4  -6  -7    6.04    0.96
  -4  -6   7    5.49    0.95
   5   6  -7    0.09    1.07
  -5  -6  -7    0.44    1.07
   5  -6  -7    1.52    0.99
  -5  -6   7    0.30    1.13
  -6  -6  -7   -1.01    1.28
  -6  -6   7    0.59    1.39
   0   7  -7   49.54    2.92
   0  -7   7   49.38    2.09
   0  -7  -7   49.24    2.92
   0  -7   7   50.82    2.80
   1  -7   7    6.21    0.76
  -1  -7  -7    4.71    0.75
   1   7  -7    5.33    0.70
  -1  -7   7    4.26    0.44
   1   7   7    3.50    0.56
  -1   7  -7    3.73    0.71
   1  -7  -7    5.27    0.79
  -2  -7  -7   11.79    1.19
   2   7  -7   11.76    1.40
   2  -7   7   13.36    1.04
   2  -7   7   11.56    1.15
  -2  -7  -7   10.53    0.88
  -2  -7   7   15.55    0.89
  -2   7  -7   15.23    1.19
   2  -7  -7   16.19    1.33
  -2  -7   7   14.25    1.32
   2   7   7   14.55    1.13
  -3  -7  -7    6.78    1.04
   3  -7   7    4.87    0.73
  -3  -7  -7    5.90    0.84
   3   7  -7    5.83    1.01
   3  -7  -7    4.78    0.90
  -3  -7   7    4.87    0.96
  -3  -7   7    5.20    0.79
   4   7  -7    2.48    1.03
  -4  -7  -7    2.68    1.01
   4  -7   7    2.95    0.63
   4  -7  -7    2.66    1.01
  -4  -7   7    2.56    0.98
   5   7  -7   -0.25    1.20
  -5  -7  -7   -0.52    1.17
   5  -7  -7    2.19    1.05
  -5  -7   7    0.22    1.21
  -6  -7  -7   -1.29    1.35
  -6  -7   7    1.04    1.15
   0  -8   7    5.01    0.42
   0   8  -7    4.00    0.69
   0  -8   7    4.10    0.88
   0  -8  -7    4.65    0.69
   1   8  -7   42.49    2.74
   1  -8   7   46.31    2.69
   1  -8   7   45.12    2.79
  -1  -8  -7   43.43    2.78
   1  -8  -7   49.92    2.84
  -1   8  -7   50.58    2.78
  -1  -8   7   47.15    2.74
  -1  -8   7   47.99    2.03
   2  -8   7    5.53    0.79
   2   8  -7    3.82    0.97
   2  -8   7    3.87    0.77
  -2  -8  -7    3.91    0.83
  -2  -8  -7    4.64    0.80
   2  -8  -7    3.87    0.70
  -2  -8   7    2.67    0.89
  -2  -8   7    3.96    0.61
  -2   8  -7    3.60    0.78
   2   8   7    3.11    0.72
   3  -8   7    0.28    0.71
  -3  -8  -7    0.51    0.66
   3   8  -7   -0.77    0.92
  -3  -8  -7   -0.18    0.67
  -3  -8   7    0.19    0.56
   3  -8  -7    0.96    0.84
  -3  -8   7    0.00    0.83
   4  -8   7   -0.55    0.64
  -4  -8  -7   -0.43    1.11
   4   8  -7    0.00    1.18
   4  -8  -7   -0.29    0.99
  -4  -8   7    1.08    0.99
  -5  -8  -7    0.24    1.18
   5   8  -7    1.84    1.28
   5  -8  -7    2.47    1.07
  -5  -8   7    2.05    1.21
  -6  -8  -7   -1.81    1.46
  -6  -8   7   -0.21    1.47
   0  -9   7    0.01    0.65
   0   9  -7    0.06    0.84
   0  -9  -7    0.86    0.62
   0  -9   7    0.46    0.33
   1  -9   7   10.18    1.15
  -1  -9  -7   12.58    1.39
   1   9  -7   10.71    1.52
  -1   9  -7   14.85    1.38
  -1  -9   7   13.90    1.52
  -1  -9   7   15.52    0.90
   1  -9  -7   16.68    1.47
   2  -9   7    3.04    0.66
   2   9  -7    2.69    1.02
   2  -9   7    1.76    0.82
  -2  -9  -7    2.39    0.87
  -2  -9  -7    3.25    0.82
  -2   9  -7    3.66    0.84
  -2  -9   7    2.66    0.98
  -2  -9   7    4.35    0.64
   2  -9  -7    4.87    0.97
  -3  -9  -7   15.14    1.44
   3   9  -7   14.66    1.76
   3  -9   7   14.99    1.32
  -3  -9   7   12.81    1.20
  -3  -9   7   12.76    1.54
   3  -9  -7   14.98    1.56
   4   9  -7    3.45    1.19
  -4  -9  -7    1.80    1.25
   4  -9   7    1.93    0.80
   4  -9  -7    3.48    1.00
  -4  -9   7    3.20    0.85
  -5  -9  -7    0.59    1.34
   5  -9  -7    2.31    1.13
  -5  -9   7    1.11    1.00
  -6  -9  -7    0.83    1.62
  -6  -9   7   -0.59    1.47
   0  10  -7    6.37    0.87
   0 -10   7    4.68    1.10
   0 -10  -7    6.34    1.04
   0 -10   7    5.81    0.63
   1 -10   7   25.82    1.93
  -1 -10  -7   25.03    1.90
   1  10  -7   24.87    1.79
  -1 -10   7   23.18    1.24
  -1  10  -7   23.27    1.87
   1 -10  -7   25.55    1.98
  -1 -10   7   22.41    1.99
   2 -10   7   16.87    1.78
  -2 -10  -7   17.47    1.45
   2  10  -7   20.48    1.90
  -2 -10  -7   19.13    1.64
  -2 -10   7   17.27    1.80
  -2 -10   7   18.47    1.19
   2 -10  -7   19.24    1.75
  -2  10  -7   18.87    1.55
  -3 -10  -7    0.95    1.10
   3 -10   7    1.98    0.84
   3  10  -7    2.67    1.19
  -3 -10   7    2.56    1.05
  -3 -10   7    3.33    0.91
   3 -10  -7    3.16    1.03
   4  10  -7    5.53    1.33
   4 -10   7    2.51    0.90
  -4 -10  -7    3.67    1.38
  -4 -10   7    4.02    0.91
   4 -10  -7    5.70    1.21
  -5 -10  -7   -0.75    1.40
  -5 -10   7    0.69    1.32
   0 -11   7   16.54    0.93
   0 -11  -7   16.10    1.46
   0  11  -7   16.26    1.77
   0 -11   7   14.93    1.79
  -1 -11  -7    2.14    0.78
   1 -11   7    1.17    1.06
   1  11  -7    1.94    1.12
  -1 -11   7    1.53    0.87
   1 -11  -7    3.16    0.83
  -1 -11   7    3.17    0.60
  -1  11  -7    2.91    0.99
  -2 -11  -7    0.49    1.03
   2  11  -7    1.22    1.21
   2 -11   7    1.38    0.98
  -2 -11  -7    1.21    0.95
  -2 -11   7    1.73    1.17
  -2 -11   7    2.03    0.75
   2 -11  -7    2.56    1.08
  -2  11  -7    2.85    0.88
   3  11  -7    0.00    1.19
  -3 -11  -7   -0.78    1.21
   3 -11   7   -1.08    0.98
  -3 -11   7    0.60    0.93
  -3 -11   7   -0.72    1.05
   3 -11  -7    0.52    1.08
   4  11  -7   -0.49    1.36
  -4 -11  -7   -0.83    1.37
   4 -11   7   -1.65    0.91
   4 -11  -7    2.15    1.21
  -4 -11   7   -0.36    1.15
  -5 -11  -7   -0.40    1.63
  -5 -11   7   -0.85    1.44
   0  12  -7    1.44    1.15
   0 -12   7    1.06    0.53
   0 -12   7   -0.92    1.18
   0 -12  -7    0.93    1.14
   1 -12   7    0.74    0.46
  -1 -12  -7    0.58    1.10
   1 -12   7   -0.22    1.13
   1  12  -7   -0.27    1.21
   1 -12  -7    0.54    1.15
  -1 -12   7    0.69    0.64
  -1 -12   7   -0.22    0.91
  -1  12  -7    0.28    1.06
  -2 -12  -7    3.74    1.21
   2  12  -7    6.47    1.43
   2 -12   7    4.75    1.14
  -2 -12  -7    5.79    1.15
  -2 -12   7    5.77    0.87
   2 -12  -7    7.53    1.29
  -2 -12   7    4.77    1.33
   3  12  -7    0.33    1.03
  -3 -12  -7    2.59    1.31
   3 -12   7   -0.43    1.11
  -3 -12   7   -1.03    1.22
   3 -12  -7    1.86    1.15
  -3 -12   7    1.93    0.77
   4 -12   7   -0.92    0.91
  -4 -12  -7   -0.14    1.53
  -4 -12   7    0.85    1.28
  -5 -12  -7   -0.16    1.71
  -5 -12   7   -1.58    1.51
   0 -13   7    2.72    0.64
   0  13  -7    3.21    1.29
   0 -13  -7    2.65    1.30
   0 -13   7    1.07    1.34
  -1 -13  -7    0.96    1.23
   1 -13   7    0.73    1.27
   1 -13   7    1.55    0.59
   1  13  -7    1.62    1.35
  -1  13  -7    2.74    1.19
  -1 -13   7    0.18    1.31
   1 -13  -7    2.24    1.29
  -1 -13   7    2.66    0.74
   2  13  -7    0.77    1.43
   2 -13   7    1.05    1.16
  -2 -13  -7    1.17    1.08
  -2 -13  -7    0.77    1.24
   2 -13  -7    1.29    1.29
  -2 -13   7    2.67    0.89
  -2 -13   7    0.59    1.01
   3 -13   7   -0.05    1.12
   3  13  -7    0.82    1.46
  -3 -13  -7   -1.51    1.40
  -3 -13   7    0.88    1.09
   3 -13  -7    2.05    1.29
  -4 -13  -7   -2.67    1.64
  -4 -13   7    0.25    1.25
   0 -14   7    2.54    0.78
   0  14  -7    1.90    1.04
   0 -14  -7    2.72    1.42
   0 -14   7    0.69    1.46
   1 -14   7    4.40    0.73
   1 -14   7    2.89    1.44
   1  14  -7    5.11    1.50
  -1 -14  -7    3.66    1.38
   1 -14  -7    4.25    1.46
  -1  14  -7    4.62    1.29
  -1 -14   7    2.99    1.52
  -1 -14   7    5.07    0.86
  -2 -14  -7   -0.76    0.93
   2 -14   7   -1.34    1.29
   2  14  -7    1.79    1.57
  -2 -14  -7   -1.17    1.32
   2 -14  -7    0.42    1.38
  -2 -14   7   -2.61    1.40
  -2 -14   7    1.37    0.94
  -3 -14  -7   -1.38    1.50
  -3 -14   7    0.89    1.13
  -4 -14  -7   -1.53    1.75
  -4 -14   7    0.43    1.41
   0 -15   7    1.95    0.77
   0 -15   7   -1.08    1.55
   0  15  -7    3.04    1.46
   0 -15  -7    0.64    1.49
   1 -15   7    1.59    0.76
   1  15  -7    2.80    1.21
  -1 -15  -7    0.16    1.42
   1 -15   7    0.34    1.51
  -1 -15   7    1.54    0.88
  -1 -15   7   -1.56    1.57
  -1  15  -7    1.23    1.33
   1 -15  -7    2.36    1.53
  -2 -15  -7    0.59    1.45
  -2 -15   7    0.43    1.04
  -2 -15   7   -2.66    1.54
  -3 -15  -7    0.80    1.64
  -3 -15   7    1.03    1.14
  -4 -15  -7   -0.32    1.86
  -4 -15   7    0.87    1.47
   0 -16   7    0.47    0.94
   0  16  -7    0.55    1.53
   0 -16  -7   -0.85    1.18
   1  16  -7    0.93    1.67
  -1 -16  -7    0.12    1.52
   1 -16   7    1.95    0.85
  -1 -16   7    2.20    0.96
  -1 -16   7   -0.80    1.27
  -2 -16  -7   -0.45    1.56
  -2 -16   7    0.37    1.12
  -2 -16   7   -4.76    1.55
  -3 -16  -7    0.89    1.30
  -3 -16   7    0.26    1.24
   0 -17   7    1.12    1.01
   0  17  -7   -0.13    1.58
  -1 -17  -7    1.85    1.62
  -1 -17   7    1.96    1.05
  -2 -17  -7    0.17    1.27
  -2 -17   7    2.15    1.22
  -3 -17  -7    0.53    1.83
  -3 -17   7    0.61    1.45
   0 -18   7    0.56    0.98
  -1 -18  -7   -0.54    1.74
  -1 -18   7   -0.17    1.10
  -2 -18  -7    1.72    1.85
  -2 -18   7    0.87    1.39
   0   0  -8  126.55    6.93
   0   0   8  130.29    6.92
   1   0  -8    2.34    0.64
   1   0   8    3.28    0.46
  -1   0  -8    2.53    0.51
  -1   0   8    3.72    0.53
   2   0   8   43.88    2.44
  -2   0   8   43.62    1.91
  -2   0  -8   41.69    2.42
   2   0  -8   43.12    2.57
  -2   0  -8   43.88    1.82
  -3   0  -8   -0.03    0.20
  -3   0   8   -0.28    0.58
   3   0  -8   -0.35    0.71
  -3   0  -8    0.30    0.39
  -3   0  -8    0.05    0.23
   3   0   8   -0.76    0.43
  -4   0  -8    0.71    0.56
   4   0  -8   -0.53    0.89
  -4   0   8    0.86    0.83
  -5   0  -8    0.31    0.71
  -5   0   8    1.06    1.13
   5   0  -8   -0.40    0.94
  -6   0  -8    0.58    0.89
  -6   0   8   -0.24    1.38
   0  -1  -8    1.58    0.55
   0   1  -8    1.42    0.54
   0   1   8    1.68    0.46
   0  -1   8    1.39    0.34
  -1  -1  -8   23.71    1.60
   1  -1   8   23.74    1.54
  -1   1   8   25.45    1.59
   1   1  -8   23.43    1.67
  -1  -1   8   27.69    1.54
   1   1   8   27.38    1.57
  -1   1  -8   27.71    1.58
  -1  -1   8   28.02    1.17
   1  -1  -8   26.72    1.68
  -2  -1  -8   59.75    3.16
  -2   1   8   58.22    2.43
  -2  -1  -8   60.64    2.39
   2  -1   8   58.54    3.14
   2   1  -8   60.29    3.27
  -2  -1   8   54.13    2.44
  -2   1  -8   55.21    3.13
   2   1   8   55.86    3.17
   2  -1  -8   53.35    3.26
  -2   1  -8   54.38    2.36
  -3  -1  -8    4.47    0.50
  -3  -1  -8    5.18    0.62
  -3  -1  -8    4.88    0.48
   3  -1   8    4.49    0.67
   3   1  -8    4.71    0.83
  -3   1   8    4.36    0.68
  -3   1  -8    4.77    0.38
  -3   1  -8    5.35    0.56
   3  -1  -8    4.24    0.83
   3   1   8    4.51    0.57
  -3  -1   8    5.31    0.61
  -4  -1  -8   13.89    1.04
   4   1  -8   11.69    1.52
  -4   1   8   15.51    1.27
  -4   1  -8   15.86    0.98
  -4  -1   8   15.32    1.25
   4  -1  -8   13.50    1.38
  -5  -1  -8    1.41    0.76
  -5   1   8    2.04    1.17
   5   1  -8    1.17    0.94
  -5   1  -8    1.66    0.78
  -5  -1   8    3.39    1.15
   5  -1  -8    0.43    0.92
  -6   1   8    1.58    1.08
  -6  -1  -8    1.07    1.09
  -6   1  -8    0.44    0.93
  -6  -1   8    0.31    1.43
   0  -2  -8    2.81    0.49
   0   2  -8    2.70    0.57
   0  -2   8    2.97    0.45
   0   2   8    2.87    0.42
   1  -2   8   49.06    2.82
   1   2  -8   48.26    2.91
  -1   2   8   51.69    2.86
  -1  -2  -8   49.95    2.86
   1  -2  -8   50.92    2.91
  -1  -2   8   50.21    2.12
  -1   2  -8   50.15    2.84
   1   2   8   52.44    2.84
  -1  -2   8   53.72    2.86
   2  -2   8   21.85    1.29
   2   2  -8   20.96    1.52
  -2  -2  -8   21.65    1.02
  -2  -2  -8   21.10    1.39
   2   2   8   20.99    1.33
  -2   2  -8   21.00    1.30
   2  -2  -8   19.67    1.51
  -2  -2   8   20.78    1.06
   3   2  -8  121.97    6.43
  -3  -2  -8  116.12    4.85
   3  -2   8  116.68    6.30
  -3  -2  -8  108.82    6.26
  -3  -2  -8  128.78    6.27
  -3   2  -8  111.92    6.23
  -3   2  -8  118.83    4.82
   3   2   8  123.18    6.32
   3  -2  -8  115.59    6.43
  -3  -2   8  108.44    4.87
  -4  -2  -8    1.81    0.62
  -4   2   8    1.83    0.69
   4   2  -8    1.20    0.83
  -4   2  -8    2.64    0.56
   4  -2  -8    1.44    0.85
  -4  -2   8    2.88    0.88
   5   2  -8   -1.33    0.95
  -5  -2  -8    0.20    0.77
  -5  -2   8    0.22    1.14
  -5   2  -8    0.82    0.77
   5  -2  -8   -0.97    0.95
  -6  -2  -8    0.81    1.00
  -6  -2   8    1.65    1.36
   0  -3   8   16.06    1.01
   0   3   8   15.88    1.03
   0   3  -8   14.86    1.18
   0  -3  -8   14.78    1.20
   1   3  -8   90.69    5.25
   1  -3   8   96.97    5.22
  -1  -3  -8   93.03    5.25
  -1   3   8   98.69    5.26
  -1  -3   8   94.42    3.96
   1   3   8  101.95    5.25
   1  -3  -8   93.63    5.29
  -1   3  -8   97.32    5.23
  -1  -3   8  100.31    5.25
  -2  -3  -8    4.28    0.61
   2   3  -8    3.44    0.76
   2  -3   8    4.18    0.53
  -2  -3  -8    4.29    0.45
   2   3   8    3.33    0.54
  -2   3  -8    3.48    0.48
   2  -3  -8    3.33    0.74
  -2  -3   8    3.84    0.46
   3   3  -8    6.21    0.90
   3  -3   8    5.64    0.68
  -3  -3  -8    5.90    0.67
   3   3   8    5.24    0.62
  -3  -3   8    5.62    0.70
  -3   3  -8    4.64    0.49
   3  -3  -8    3.80    0.85
   4   3  -8   -0.57    0.93
  -4  -3  -8    0.64    0.66
  -4  -3   8    0.00    0.83
   4  -3  -8   -0.30    0.93
  -5  -3  -8    3.78    0.86
   5   3  -8    2.06    1.09
   5  -3  -8    3.58    1.02
  -5  -3   8    3.87    1.18
   6   3  -8    0.17    1.18
  -6  -3  -8   -0.10    1.13
  -6  -3   8    2.51    1.42
   0  -4  -8   58.85    3.41
   0   4   8   63.79    3.42
   0  -4   8   59.15    2.51
   0   4  -8   61.10    3.44
   0  -4   8   63.22    3.40
  -1   4   8    7.98    0.84
  -1  -4  -8    8.57    0.94
   1   4  -8    7.74    1.04
   1  -4   8    8.82    0.78
  -1  -4   8    7.99    0.53
   1  -4  -8    8.21    1.01
  -1  -4   8    9.43    0.85
   1   4   8    8.09    0.84
  -1   4  -8    7.65    0.85
   2   4  -8    6.24    0.89
  -2  -4  -8    7.57    0.86
   2  -4   8    7.54    0.71
  -2  -4  -8    7.41    0.67
   2   4   8    7.33    0.79
   2  -4  -8    7.15    1.04
  -2   4  -8    7.47    0.78
  -2  -4   8    7.23    0.63
  -3  -4  -8   21.50    1.41
   3   4  -8   21.49    1.69
   3  -4   8   22.97    1.36
  -3  -4  -8   22.56    1.27
   3   4   8   21.01    1.41
  -3   4  -8   21.10    1.28
  -3  -4   8   22.54    1.23
   3  -4  -8   19.62    1.63
  -4  -4  -8    2.38    0.80
   4   4  -8    1.45    0.91
   4  -4   8    2.07    0.46
  -4  -4   8    3.02    0.88
   4  -4  -8    1.95    0.89
   5   4  -8   -0.57    1.05
  -5  -4  -8    0.10    0.90
  -5  -4   8    1.03    0.86
   5  -4  -8    1.09    0.99
  -6  -4  -8   -0.27    1.18
  -6  -4   8    3.28    1.44
   0  -5   8    1.08    0.39
   0   5  -8   -0.23    0.64
   0  -5   8    1.23    0.21
   0  -5  -8    0.98    0.64
   0   5   8    0.59    0.56
   1   5  -8    4.30    0.82
   1  -5   8    5.41    0.70
  -1  -5  -8    5.60    0.74
  -1   5  -8    5.54    0.82
   1   5   8    5.73    0.70
  -1  -5   8    5.55    0.44
   1  -5  -8    5.84    0.80
  -2  -5  -8   31.15    1.50
  -2  -5  -8   30.36    1.90
   2   5  -8   32.16    2.06
   2  -5   8   29.88    1.84
  -2   5  -8   30.92    1.85
   2  -5  -8   28.94    2.00
   2   5   8   32.09    1.91
  -2  -5   8   29.79    1.43
   3  -5   8    1.78    0.52
  -3  -5  -8    1.09    0.65
   3   5  -8    0.62    0.86
  -3  -5  -8    2.58    0.56
  -3  -5   8    1.21    0.65
   3  -5  -8    1.19    0.81
  -3   5  -8    1.03    0.42
   3   5   8    0.80    0.60
  -4  -5  -8    6.87    0.89
   4   5  -8    6.96    1.08
   4  -5   8    5.43    0.81
  -4  -5   8    5.44    0.95
   4  -5  -8    6.26    1.02
  -5  -5  -8   -1.67    0.97
   5   5  -8   -0.61    0.96
  -5  -5   8    0.85    1.17
   5  -5  -8    1.33    1.00
  -6  -5  -8   -0.28    1.13
  -6  -5   8    2.74    1.48
   0  -6   8   40.75    1.73
   0   6  -8   40.08    2.48
   0  -6  -8   41.09    2.49
   0  -6   8   42.45    2.40
   1  -6   8   10.41    0.90
   1   6  -8   10.16    0.98
  -1  -6  -8   10.07    0.92
   1  -6  -8    9.52    1.17
  -1   6  -8    9.80    1.03
   1   6   8    9.49    0.83
  -1  -6   8    9.18    0.59
   2  -6   8   19.54    1.20
  -2  -6  -8   18.67    1.37
   2   6  -8   17.78    1.55
  -2  -6  -8   18.39    1.12
  -2  -6   8   16.97    0.98
   2   6   8   16.19    1.28
   2  -6  -8   15.92    1.29
  -2   6  -8   16.77    1.31
  -3  -6  -8    4.17    0.74
   3   6  -8    2.58    0.93
  -3  -6  -8    4.74    0.70
   3  -6   8    2.94    0.68
  -3  -6   8    5.08    0.74
   3  -6  -8    4.79    0.90
   4   6  -8    5.00    1.07
  -4  -6  -8    4.40    0.90
   4  -6   8    3.75    0.65
   4  -6  -8    5.56    1.10
  -4  -6   8    4.42    0.96
   5   6  -8   -0.53    1.17
  -5  -6  -8   -0.82    1.07
   5  -6  -8    1.00    1.04
  -5  -6   8    0.82    1.13
  -6  -6  -8    0.18    1.26
  -6  -6   8    0.45    1.39
   0   7  -8   -0.60    0.74
   0  -7  -8    0.33    0.75
   0  -7   8    0.54    0.27
   1   7  -8   41.50    2.53
  -1  -7  -8   42.08    2.46
   1  -7   8   40.45    1.67
   1  -7   8   41.82    2.34
  -1   7  -8   39.02    2.42
   1   7   8   38.06    2.38
   1  -7  -8   38.44    2.49
  -1  -7   8   37.82    1.75
   2   7  -8    6.25    0.83
  -2  -7  -8    6.46    0.81
  -2  -7  -8    7.35    1.04
   2  -7   8    8.04    0.90
  -2   7  -8    4.46    0.71
  -2  -7   8    5.48    0.61
   2  -7  -8    5.05    0.76
   2   7   8    4.69    0.77
   3   7  -8   -0.34    0.94
  -3  -7  -8    0.72    0.68
   3  -7   8   -0.43    0.68
  -3  -7  -8   -1.32    0.80
  -3  -7   8    0.52    0.71
  -3  -7   8   -0.63    0.79
   3  -7  -8    0.35    0.85
   4  -7   8    4.19    0.71
  -4  -7  -8    3.98    1.04
   4   7  -8    4.44    1.24
   4  -7  -8    4.90    1.01
  -4  -7   8    4.58    0.79
   5   7  -8   -0.92    1.10
  -5  -7  -8    0.92    1.14
  -5  -7   8   -1.30    1.19
   5  -7  -8    1.62    1.11
  -6  -7  -8   -0.24    1.29
  -6  -7   8   -0.15    1.14
   0  -8  -8    6.68    0.94
   0  -8   8    6.45    0.49
   0   8  -8    5.21    0.95
   1  -8   8   24.97    1.13
   1   8  -8   24.00    1.95
  -1  -8  -8   26.43    1.86
   1  -8   8   28.00    1.68
  -1   8  -8   26.24    1.82
  -1  -8   8   25.08    1.22
   1  -8  -8   26.36    1.74
   2  -8   8    4.35    0.83
  -2  -8  -8    5.55    0.85
  -2  -8  -8    4.50    0.68
   2   8  -8    5.33    1.06
   2  -8   8    7.00    0.85
   2   8   8    4.43    0.80
  -2  -8   8    4.11    0.97
   2  -8  -8    5.04    0.96
  -2  -8   8    4.36    0.63
  -2   8  -8    4.44    0.76
   3   8  -8   23.29    1.99
  -3  -8  -8   23.27    1.56
   3  -8   8   22.34    1.69
  -3  -8   8   20.94    1.81
  -3  -8   8   23.09    1.39
   3  -8  -8   22.41    1.81
  -4  -8  -8   -0.67    1.07
   4   8  -8   -1.90    1.10
   4  -8   8   -0.49    0.70
  -4  -8   8    0.21    0.99
   4  -8  -8    1.27    0.96
  -5  -8  -8    0.40    1.27
   5  -8  -8    3.18    1.18
  -5  -8   8    0.58    1.26
  -6  -8  -8   -0.57    1.47
  -6  -8   8    0.67    1.50
   0  -9  -8    1.70    0.90
   0  -9   8    1.70    0.39
   0   9  -8    0.37    0.88
   0  -9   8   -0.28    0.93
   1  -9   8   16.83    0.75
   1   9  -8   15.28    1.35
  -1  -9  -8   15.53    1.26
   1  -9   8   14.49    1.47
   1  -9  -8   12.75    1.56
  -1  -9   8   10.16    1.53
  -1   9  -8   11.50    1.41
  -1  -9   8   12.11    0.84
  -2  -9  -8    1.01    0.82
  -2  -9  -8   -0.90    0.85
   2  -9   8   -0.85    0.81
   2   9  -8   -0.08    1.04
  -2  -9   8   -0.93    0.97
  -2  -9   8    0.63    0.55
  -2   9  -8    0.27    0.81
   2  -9  -8    0.34    0.70
   3  -9   8   -0.19    0.83
  -3  -9  -8    0.37    0.75
   3   9  -8    0.19    1.06
  -3  -9   8   -0.21    0.81
   3  -9  -8    0.94    0.99
  -3  -9   8   -0.12    0.98
  -4  -9  -8    0.48    1.19
   4  -9   8   -0.69    0.75
   4   9  -8    0.43    1.21
   4  -9  -8    0.91    1.00
  -4  -9   8   -0.10    1.07
  -5  -9  -8   -1.71    1.39
  -5  -9   8    0.16    1.30
   0  10  -8    3.97    1.07
   0 -10   8    4.34    0.50
   0 -10   8    3.23    0.85
   0 -10  -8    4.65    1.04
   1 -10   8    1.60    0.38
   1  10  -8    1.59    1.09
   1 -10   8    0.71    0.97
  -1 -10  -8    1.96    0.74
  -1  10  -8   -0.01    0.89
  -1 -10   8    1.33    0.50
   1 -10  -8    2.05    1.01
  -1 -10   8   -0.79    1.04
  -2 -10  -8    3.18    0.96
   2 -10   8    2.60    0.96
  -2 -10  -8    3.27    1.00
   2  10  -8    3.21    0.93
  -2  10  -8    4.25    0.90
  -2 -10   8    3.50    1.13
  -2 -10   8    4.60    0.71
   2 -10  -8    3.62    0.85
   3 -10   8    4.60    0.93
   3  10  -8    4.17    1.30
  -3 -10  -8    4.36    1.19
  -3 -10   8    5.65    0.94
   3 -10  -8    3.83    1.13
  -3 -10   8    3.84    1.16
  -4 -10  -8    1.08    1.36
   4  10  -8    1.12    1.26
   4 -10   8   -0.38    0.84
   4 -10  -8    2.04    1.19
  -4 -10   8    0.15    1.13
  -5 -10  -8   -1.57    1.46
  -5 -10   8   -1.16    1.35
   0  11  -8    7.81    1.24
   0 -11  -8   11.40    1.61
   0 -11   8    6.98    1.29
   0 -11   8    7.94    0.67
   1 -11   8    6.95    0.62
  -1 -11  -8    5.65    1.15
   1 -11   8    4.50    1.15
   1  11  -8    6.33    1.03
  -1 -11   8    5.72    1.29
   1 -11  -8    6.33    1.21
  -1  11  -8    6.08    1.13
  -1 -11   8    6.41    0.77
  -2 -11  -8   10.46    1.52
   2  11  -8   10.66    1.47
   2 -11   8    9.43    1.27
  -2 -11  -8    9.60    1.19
   2 -11  -8   10.90    1.70
  -2 -11   8    9.76    1.01
  -2 -11   8    9.43    1.39
  -2  11  -8   10.79    1.42
   3 -11   8   -0.38    0.92
  -3 -11  -8   -1.30    1.14
   3  11  -8   -0.33    1.31
  -3 -11   8   -0.15    0.91
  -3 -11   8   -1.41    1.15
   3 -11  -8    0.70    1.12
   4 -11   8    0.73    0.97
  -4 -11  -8   -0.02    1.36
  -4 -11   8    0.53    1.19
   4 -11  -8    3.44    1.16
  -5 -11  -8    2.59    1.60
  -5 -11   8    1.26    1.45
   0 -12   8   30.79    1.52
   0 -12   8   29.85    2.50
   0  12  -8   30.13    2.21
   0 -12  -8   32.44    2.45
   1 -12   8    0.61    1.20
   1  12  -8    2.84    1.01
   1 -12   8    2.41    0.50
  -1 -12  -8    1.61    0.88
  -1  12  -8    1.64    1.11
   1 -12  -8    2.31    1.23
  -1 -12   8    2.53    0.70
  -1 -12   8    1.22    1.31
  -2 -12  -8    2.06    0.91
   2  12  -8   -0.01    1.36
   2 -12   8    1.53    1.14
  -2 -12  -8    2.23    1.13
   2 -12  -8    2.21    1.24
  -2 -12   8    2.88    0.78
  -2 -12   8    1.06    1.28
   3 -12   8   -1.03    0.99
  -3 -12  -8    0.74    0.99
   3  12  -8    1.01    1.46
  -3 -12   8    1.19    1.01
   3 -12  -8    1.94    1.21
  -4 -12  -8    0.98    1.58
  -4 -12   8    0.71    1.22
  -5 -12  -8    0.01    1.71
  -5 -12   8   -1.90    1.44
   0 -13  -8   -0.16    1.28
   0 -13   8   -2.19    1.35
   0 -13   8    1.16    0.64
   0  13  -8    0.98    0.98
   1 -13   8    5.57    0.66
   1  13  -8    4.21    1.14
   1 -13   8    3.26    1.38
  -1 -13  -8    4.86    1.31
  -1 -13   8    5.33    0.78
  -1  13  -8    4.47    1.24
  -1 -13   8    4.17    1.49
   1 -13  -8    7.17    1.44
  -2 -13  -8    4.71    1.24
   2  13  -8    3.72    1.52
   2 -13   8    1.20    1.25
  -2 -13  -8    2.06    1.30
   2 -13  -8    1.93    1.36
  -2 -13   8    2.42    0.88
  -2 -13   8    1.07    1.42
   3 -13   8   -0.13    1.27
  -3 -13  -8   -0.35    1.08
  -3 -13   8   -0.75    1.00
  -4 -13  -8    0.06    1.63
  -4 -13   8    1.20    1.32
   0  14  -8   -0.41    1.35
   0 -14   8   -0.42    1.46
   0 -14  -8    0.54    1.40
   0 -14   8    0.51    0.64
  -1 -14  -8    0.50    1.36
   1 -14   8    1.26    1.41
   1  14  -8    2.14    1.16
  -1 -14   8    0.52    1.52
   1 -14  -8    1.90    1.44
  -1 -14   8    2.61    0.80
  -1  14  -8    1.82    1.29
  -2 -14  -8    0.11    1.01
   2  14  -8    1.43    1.59
   2 -14   8   -0.71    1.32
  -2 -14   8    0.52    0.92
   2 -14  -8    0.74    1.42
  -2 -14   8   -1.67    1.47
  -3 -14  -8    1.23    1.46
  -3 -14   8    1.53    1.17
  -4 -14  -8   -0.95    1.66
  -4 -14   8    0.70    1.34
   0 -15  -8    0.09    1.51
   0  15  -8    0.58    1.51
   0 -15   8    0.34    0.79
   0 -15   8   -2.13    1.15
   1 -15   8    1.75    1.22
   1  15  -8    3.11    1.26
  -1 -15  -8    1.84    1.48
  -1 -15   8    3.42    0.88
   1 -15  -8    3.91    1.62
  -1 -15   8    0.40    1.59
  -2 -15  -8   -0.16    1.50
  -2 -15   8   -2.49    1.55
  -2 -15   8   -0.59    0.97
  -3 -15  -8   -0.80    1.62
  -3 -15   8    0.23    1.21
  -4 -15  -8   -1.88    1.77
  -4 -15   8   -1.68    1.45
   0 -16  -8    0.62    1.65
   0  16  -8    3.51    1.66
   0 -16   8    3.43    0.92
  -1 -16  -8   -0.61    1.17
  -1 -16   8    0.71    0.94
  -1 -16   8   -2.61    1.66
  -2 -16  -8    0.50    1.19
  -2 -16   8   -4.23    1.62
  -2 -16   8   -0.84    1.04
  -3 -16  -8   -1.51    1.74
  -3 -16   8   -0.15    1.27
  -1 -17  -8    1.59    1.63
  -1 -17   8    0.98    1.11
  -2 -17  -8    3.00    1.77
  -2 -17   8    2.45    1.18
  -1 -18  -8    2.97    1.78
  -1 -18   8    1.07    1.08
   0   0   9   -0.29    0.33
   0   0  -9   -0.04    0.58
  -1   0  -9    9.19    0.94
   1   0  -9    7.82    1.07
  -1   0   9   10.24    0.89
   1   0   9   10.34    0.83
   2   0  -9   14.75    1.37
   2   0   9   16.70    1.17
  -2   0   9   15.67    0.84
  -2   0  -9   17.03    1.15
  -2   0  -9   16.76    0.77
  -3   0   9   27.23    1.47
   3   0  -9   27.46    1.93
   3   0   9   28.57    1.68
  -3   0  -9   26.87    1.28
  -3   0  -9   27.60    1.58
  -4   0   9   12.16    1.26
  -4   0  -9   12.73    0.93
   4   0  -9   12.08    1.60
  -5   0  -9   -0.40    0.75
  -5   0   9    0.51    1.17
   5   0  -9   -0.80    0.90
  -6   0   9    1.39    1.09
   0   1  -9   68.11    3.86
   0  -1   9   70.96    3.81
   0  -1  -9   66.90    3.82
   0   1   9   70.20    3.80
  -1  -1   9    4.02    0.40
  -1   1  -9    4.15    0.61
   1  -1  -9    4.19    0.62
  -1  -1   9    4.87    0.56
   1   1   9    4.28    0.56
   2  -1   9   29.06    1.57
  -2  -1  -9   28.06    1.18
  -2  -1  -9   28.04    1.63
   2   1  -9   28.17    1.67
  -2   1  -9   23.85    1.58
   2  -1  -9   22.80    1.78
  -2  -1   9   24.10    1.24
   2   1   9   24.73    1.59
  -2   1  -9   24.48    1.11
  -3  -1  -9   10.42    0.75
  -3   1   9    8.98    0.76
   3   1  -9   10.73    1.26
   3  -1   9    9.76    0.85
  -3  -1  -9   10.55    0.71
   3  -1  -9    7.80    1.12
  -3  -1   9    9.27    0.91
  -3   1  -9    9.16    0.64
   3   1   9    8.09    0.87
  -3   1  -9    9.08    0.68
  -4  -1  -9    3.94    0.59
   4   1  -9    3.17    0.96
  -4   1   9    3.16    0.94
   4  -1  -9    3.58    0.96
  -4  -1   9    4.11    0.72
  -4   1  -9    4.53    0.61
   5   1  -9   -0.22    1.05
  -5   1   9    0.08    1.16
  -5  -1  -9    0.89    0.79
  -5  -1   9    0.84    1.15
   5  -1  -9   -0.95    1.03
  -5   1  -9    1.16    0.73
  -6  -1  -9    0.19    0.92
  -6  -1   9    0.41    1.44
   0   2   9   57.06    3.18
   0   2  -9   56.81    3.22
   0  -2  -9   54.70    3.22
   0  -2   9   57.27    3.13
   1   2  -9   98.23    5.35
  -1   2   9  102.22    5.31
   1  -2   9   95.47    5.26
  -1  -2  -9   97.01    5.32
  -1  -2   9   96.20    5.28
  -1  -2   9   95.85    4.00
   1  -2  -9   93.38    5.31
   1   2   9   98.51    5.27
  -1   2  -9   97.13    5.29
   2   2  -9    7.31    0.90
   2  -2   9    8.15    0.75
  -2  -2  -9    8.66    0.60
  -2  -2  -9    8.64    0.95
   2  -2  -9    8.40    0.90
  -2  -2   9    8.66    0.66
   2   2   9    8.93    0.83
  -2   2  -9    9.05    0.83
   3   2  -9   -0.42    0.81
  -3  -2  -9    1.34    0.35
  -3  -2  -9    0.80    0.49
   3  -2   9    0.87    0.46
  -3   2  -9    0.96    0.35
  -3  -2   9   -0.04    0.62
  -3   2  -9    0.55    0.34
   3  -2  -9   -0.20    0.82
   3   2   9   -0.50    0.50
   4   2  -9   -0.76    1.02
  -4  -2  -9    0.42    0.64
   4  -2  -9    0.10    1.03
  -4  -2   9    0.82    0.87
  -4   2  -9    1.24    0.54
  -5  -2  -9    1.26    0.77
   5   2  -9    0.92    1.08
  -5  -2   9    0.63    1.15
   5  -2  -9    1.15    1.10
  -6  -2  -9    0.01    1.04
  -6  -2   9    2.21    1.43
   0  -3  -9    0.64    0.64
   0  -3   9    1.18    0.39
   0   3   9    1.09    0.42
   0   3  -9    1.33    0.49
   1   3  -9   10.15    1.13
  -1  -3  -9   11.11    1.02
   1  -3   9   11.86    0.86
  -1   3  -9    8.70    0.93
   1   3   9    8.59    0.90
  -1  -3   9    8.60    0.54
   1  -3  -9    8.49    1.09
  -2  -3  -9   13.79    0.88
  -2  -3  -9   15.18    1.24
   2   3  -9   13.98    1.19
   2  -3   9   14.93    1.05
   2   3   9   16.09    1.12
  -2   3  -9   15.77    1.11
   2  -3  -9   15.94    1.36
  -2  -3   9   15.52    0.87
   3  -3   9   16.79    1.12
  -3  -3  -9   14.81    0.93
   3   3  -9   16.13    1.47
   3  -3  -9   14.43    1.43
  -3   3  -9   14.92    0.99
   3   3   9   15.06    1.17
  -3  -3   9   15.02    0.91
   4   3  -9    1.58    0.95
  -4  -3  -9    2.05    0.67
   4  -3  -9    1.78    1.03
  -4  -3   9    2.18    0.89
   5   3  -9    0.28    1.10
  -5  -3  -9    0.06    0.89
   5  -3  -9    1.61    1.10
  -5  -3   9    0.68    1.14
  -6  -3  -9   -0.61    0.98
  -6  -3   9    2.17    1.42
   0   4  -9    6.58    1.03
   0  -4   9    9.68    0.86
   0  -4  -9    8.39    1.05
   0  -4   9    7.87    0.41
   0   4   9    6.66    0.88
   1   4  -9   50.73    2.97
   1  -4   9   49.31    2.80
  -1  -4  -9   49.48    2.92
  -1  -4   9   48.65    2.11
   1  -4  -9   49.69    2.89
  -1   4  -9   50.57    2.88
   1   4   9   53.85    2.84
   2  -4   9   49.99    2.71
  -2  -4  -9   48.93    2.82
  -2  -4  -9   47.73    2.12
   2   4  -9   48.53    2.90
   2  -4  -9   47.24    2.87
  -2   4  -9   46.23    2.70
   2   4   9   50.47    2.76
  -2  -4   9   45.43    2.09
  -3  -4  -9    7.30    0.84
   3   4  -9    5.51    1.01
  -3  -4  -9    4.64    0.66
   3  -4   9    7.39    0.81
  -3   4  -9    5.54    0.68
   3  -4  -9    5.67    0.96
   3   4   9    5.13    0.76
  -3  -4   9    7.13    0.85
   4   4  -9    2.84    1.02
  -4  -4  -9    1.65    0.81
   4  -4  -9    5.09    1.01
  -4  -4   9    4.06    0.93
  -5  -4  -9    3.01    0.92
   5   4  -9    2.15    1.05
   5  -4  -9    2.64    1.16
  -5  -4   9    2.64    0.90
  -6  -4  -9   -1.03    1.02
  -6  -4   9    0.82    1.46
   0  -5  -9  168.19    9.25
   0   5   9  178.00    9.24
   0  -5   9  163.68    6.96
   0   5  -9  171.81    9.24
   0  -5   9  174.14    9.21
   1   5  -9    1.13    0.80
   1  -5   9    3.04    0.45
  -1  -5  -9    2.85    0.71
  -1  -5   9    2.10    0.36
  -1   5  -9    1.63    0.63
   1  -5  -9    2.40    0.61
   1   5   9    1.64    0.49
  -2  -5  -9   25.11    1.32
  -2  -5  -9   26.10    1.63
   2  -5   9   26.08    1.55
   2   5  -9   23.57    1.82
   2  -5  -9   22.87    1.75
  -2  -5   9   20.92    1.17
   2   5   9   23.99    1.57
  -2   5  -9   21.77    1.56
   3   5  -9    8.62    1.15
  -3  -5  -9    8.41    0.93
  -3  -5  -9    9.84    1.02
   3  -5  -9    9.09    1.27
  -3  -5   9    8.91    0.91
   4  -5   9    0.38    0.53
   4   5  -9    0.60    1.02
  -4  -5  -9    0.37    0.78
  -4  -5   9    0.43    0.87
   4  -5  -9    0.76    1.08
   5   5  -9   -1.22    1.15
  -5  -5  -9   -0.02    0.97
  -5  -5   9    1.80    1.19
   5  -5  -9    1.20    1.14
  -6  -5  -9    0.03    1.12
  -6  -5   9    0.74    1.49
   0   6  -9    0.45    0.74
   0  -6  -9    0.46    0.57
   0  -6   9    0.90    0.23
   1   6  -9    3.99    0.73
  -1  -6  -9    4.64    0.82
   1  -6   9    4.69    0.66
   1  -6  -9    5.58    0.89
  -1   6  -9    4.88    0.76
   1   6   9    4.95    0.76
  -1  -6   9    4.96    0.46
  -2  -6  -9   34.51    1.79
  -2  -6  -9   37.74    2.31
   2   6  -9   36.65    2.47
   2  -6   9   37.13    2.19
  -2  -6   9   37.54    1.71
  -2   6  -9   38.48    2.23
   2  -6  -9   36.07    2.28
   2   6   9   40.40    2.28
   3   6  -9    1.35    0.99
  -3  -6  -9    2.48    0.68
  -3  -6  -9    1.57    0.75
  -3  -6   9    2.93    0.69
   3  -6  -9    2.19    0.91
   4   6  -9    7.03    1.20
   4  -6   9    5.95    0.94
  -4  -6  -9    6.42    0.97
  -4  -6   9    6.96    0.81
   4  -6  -9    7.01    1.13
  -5  -6  -9    0.27    1.07
   5   6  -9    0.53    1.26
  -5  -6   9   -0.39    0.88
   5  -6  -9    1.57    1.02
  -6  -6  -9   -0.10    1.21
  -6  -6   9    1.01    1.43
   0  -7   9   15.03    0.73
   0   7  -9   14.28    1.22
   0  -7  -9   15.76    1.24
  -1  -7  -9    2.41    0.83
   1   7  -9    2.31    0.72
   1  -7   9    3.29    0.28
   1  -7   9    3.26    0.65
  -1   7  -9    2.78    0.75
  -1  -7   9    3.80    0.44
   1  -7  -9    3.76    0.72
   2   7  -9    3.76    1.04
   2  -7   9    6.85    0.94
  -2  -7  -9    6.13    0.86
  -2  -7  -9    5.52    0.77
   2  -7  -9    4.95    0.80
  -2   7  -9    4.88    0.74
   2   7   9    3.47    0.79
  -2  -7   9    5.22    0.64
   3  -7   9    3.27    0.79
   3   7  -9    2.99    1.09
  -3  -7  -9    3.20    0.87
  -3  -7   9    4.01    0.78
   3  -7  -9    4.65    1.01
  -3  -7   9    2.85    0.93
   4   7  -9   -0.44    1.09
   4  -7   9   -0.18    0.67
  -4  -7  -9    0.28    0.96
   4  -7  -9    0.74    0.99
  -4  -7   9    0.50    0.95
  -5  -7  -9   -0.34    1.24
  -5  -7   9    0.33    1.22
   5  -7  -9    2.87    1.19
  -6  -7  -9    0.53    1.28
  -6  -7   9    1.06    1.17
   0  -8  -9    1.04    0.87
   0  -8   9    0.82    0.31
   0   8  -9   -0.23    0.64
   1   8  -9   33.74    2.18
  -1  -8  -9   36.34    2.27
   1  -8   9   34.97    1.44
   1  -8  -9   33.78    2.31
  -1   8  -9   33.44    2.22
  -1  -8   9   31.53    1.54
  -2  -8  -9    7.73    0.97
   2  -8   9    7.74    1.21
   2  -8   9   11.39    0.98
   2   8  -9    8.54    1.25
  -2  -8  -9   12.14    1.30
  -2  -8   9    8.53    0.90
  -2   8  -9    8.68    1.12
   2  -8  -9    9.10    1.44
   3   8  -9    1.50    1.12
   3  -8   9    0.61    0.80
  -3  -8  -9    1.03    0.92
  -3  -8   9    1.91    0.78
   3  -8  -9    1.72    0.97
  -3  -8   9    1.12    0.94
   4   8  -9   -0.57    1.18
   4  -8   9   -0.17    0.70
  -4  -8  -9   -0.92    1.15
   4  -8  -9    1.53    1.04
  -4  -8   9    0.79    0.97
  -5  -8  -9   -0.29    1.27
  -5  -8   9    0.74    1.25
   0   9  -9    7.99    1.14
   0  -9   9    8.50    0.58
   0  -9  -9    8.40    1.12
   0  -9   9    6.63    0.94
   1  -9   9   20.51    0.91
  -1  -9  -9   22.68    1.77
   1   9  -9   20.14    1.86
   1  -9   9   19.48    1.69
   1  -9  -9   18.16    1.53
  -1  -9   9   18.48    1.05
  -1  -9   9   15.70    1.77
  -1   9  -9   16.31    1.68
  -2  -9  -9    0.38    0.86
   2  -9   9   -0.08    0.83
   2   9  -9   -0.61    1.07
  -2  -9  -9   -0.13    0.89
  -2  -9   9   -0.87    0.97
   2  -9  -9    0.26    0.96
  -2   9  -9    0.02    0.87
  -2  -9   9    0.21    0.60
  -3  -9  -9    5.08    1.09
   3   9  -9    5.91    1.27
   3  -9   9    4.63    0.97
   3  -9  -9    6.32    1.15
  -3  -9   9    3.41    1.05
  -3  -9   9    6.17    0.90
   4   9  -9   -0.68    1.30
  -4  -9  -9    1.05    1.11
   4  -9   9    0.46    0.81
  -4  -9   9    0.16    0.79
   4  -9  -9    2.48    1.08
  -5  -9  -9    0.03    1.41
  -5  -9   9   -0.03    1.32
   0 -10   9    2.11    1.12
   0 -10  -9    3.12    0.84
   0  10  -9    2.95    1.09
   0 -10   9    3.67    0.46
  -1 -10  -9    4.07    1.07
   1  10  -9    3.22    1.19
   1 -10   9    1.97    1.05
  -1 -10   9    3.77    0.55
  -1 -10   9    1.70    1.13
   1 -10  -9    3.95    0.88
  -1  10  -9    2.49    1.00
   2  10  -9   12.02    1.51
  -2 -10  -9    8.94    1.19
   2 -10   9   11.61    1.52
  -2 -10  -9   12.79    1.52
  -2 -10   9   11.98    1.09
   2 -10  -9   13.01    1.34
  -2 -10   9    9.61    1.41
  -2  10  -9   12.11    1.57
  -3 -10  -9    0.11    1.09
   3 -10   9    0.10    0.88
   3  10  -9    0.37    1.28
  -3 -10   9   -0.52    1.06
  -3 -10   9    1.08    0.84
   3 -10  -9    0.75    1.09
   4  10  -9    1.38    1.38
  -4 -10  -9    1.14    1.31
   4 -10   9    0.47    0.88
  -4 -10   9    0.18    1.06
   4 -10  -9    3.82    1.17
  -5 -10  -9   -2.93    1.46
  -5 -10   9   -0.68    1.35
   0 -11   9   31.00    1.46
   0 -11   9   28.17    2.41
   0 -11  -9   31.49    2.43
   0  11  -9   32.46    2.46
   1 -11   9   -1.93    1.10
   1  11  -9   -0.07    1.23
  -1 -11  -9    0.64    1.10
  -1 -11   9   -0.08    0.90
   1 -11  -9    1.01    1.16
  -1 -11   9    0.00    0.53
  -1  11  -9   -1.35    0.99
  -2 -11  -9    3.57    1.09
   2 -11   9    2.07    1.06
   2  11  -9    2.83    1.03
  -2 -11  -9    1.67    1.10
   2 -11  -9    2.13    1.19
  -2 -11   9   -0.22    1.23
  -2 -11   9    1.10    0.78
   3 -11   9   -0.68    0.95
   3  11  -9   -0.56    1.38
  -3 -11  -9   -1.08    1.17
  -3 -11   9   -0.78    1.13
   3 -11  -9    0.60    1.17
  -3 -11   9   -0.92    0.88
   4 -11   9   -0.01    0.97
  -4 -11  -9   -0.28    1.43
  -4 -11   9    0.65    0.88
  -5 -11  -9   -0.04    1.50
  -5 -11   9   -0.87    1.39
   0  12  -9   -0.08    1.22
   0 -12  -9    0.59    0.92
   0 -12   9    0.83    0.54
   0 -12   9   -0.07    0.95
  -1 -12  -9    3.72    1.23
   1  12  -9    3.60    1.07
   1 -12   9    1.31    1.21
  -1  12  -9    3.10    1.16
   1 -12  -9    3.44    1.29
  -1 -12   9    3.25    0.66
  -1 -12   9    0.11    1.32
   2 -12   9    3.14    1.15
   2  12  -9    2.05    1.41
  -2 -12  -9    2.30    1.17
  -2 -12  -9    3.57    1.19
  -2 -12   9    3.24    0.79
   2 -12  -9    3.03    1.30
  -2 -12   9   -0.68    1.34
   3  12  -9    0.71    1.52
  -3 -12  -9   -0.16    1.33
   3 -12   9   -0.74    1.06
   3 -12  -9    3.60    1.31
  -3 -12   9    2.37    1.01
  -4 -12  -9    0.57    1.54
  -4 -12   9   -0.74    1.23
  -5 -12  -9   -0.74    1.70
  -5 -12   9    0.32    1.37
   0  13  -9    4.44    1.43
   0 -13   9    5.10    0.72
   0 -13   9    3.82    1.16
   0 -13  -9    4.76    1.42
   1 -13   9    3.42    1.09
  -1 -13  -9    2.99    1.03
   1  13  -9    4.11    1.16
  -1 -13   9    3.12    0.79
  -1 -13   9    0.31    1.44
   1 -13  -9    1.93    1.41
  -1  13  -9    3.41    1.27
   2  13  -9    0.87    1.53
  -2 -13  -9    0.70    1.28
   2 -13   9    0.30    1.19
   2 -13  -9    0.75    1.35
  -2 -13   9   -0.83    1.44
  -2 -13   9    0.42    0.84
  -3 -13  -9    0.76    1.46
  -3 -13   9    0.71    1.06
  -4 -13  -9   -2.12    1.50
  -4 -13   9    0.44    1.29
   0 -14   9    0.49    1.16
   0  14  -9    0.10    1.45
   0 -14   9    1.27    0.72
   0 -14  -9    1.19    1.47
  -1 -14  -9    6.73    1.54
   1 -14   9    4.70    1.53
   1  14  -9    7.07    1.33
  -1 -14   9    6.47    0.91
  -1 -14   9    4.16    1.62
  -1  14  -9    6.19    1.47
   1 -14  -9    6.95    1.60
   2  14  -9   -0.75    1.62
  -2 -14  -9   -0.05    1.39
  -2 -14   9   -2.98    1.49
  -2 -14   9    0.56    0.89
  -3 -14  -9   -1.70    1.49
  -3 -14   9   -1.24    1.10
  -4 -14  -9   -2.07    1.63
  -4 -14   9    0.80    1.36
   0 -15   9   -2.08    1.57
   0 -15  -9   -1.02    1.56
   0  15  -9    0.66    1.58
   1  15  -9    1.20    1.65
  -1 -15  -9    1.79    1.54
  -1 -15   9   -0.83    1.25
  -1 -15   9    2.05    0.84
  -2 -15  -9    0.37    1.46
  -2 -15   9   -0.61    1.06
  -2 -15   9   -1.66    1.21
  -3 -15  -9   -2.15    1.55
  -3 -15   9   -1.05    1.26
   0  16  -9   -0.94    1.66
  -1 -16  -9    0.06    1.61
  -1 -16   9    0.80    0.99
  -2 -16  -9    3.38    1.63
  -2 -16   9    1.07    1.16
  -3 -16  -9    0.92    1.80
  -3 -16   9   -0.14    1.36
  -1 -17  -9    2.47    1.63
  -1 -17   9    1.43    1.08
  -2 -17  -9    1.17    1.76
  -2 -17   9   -0.70    1.21
  -1 -18  -9    3.47    1.77
   0   0  10  149.17    8.16
   0   0 -10  154.13    8.22
   1   0 -10   60.45    3.54
   1   0  10   63.75    3.50
  -1   0 -10   64.12    3.54
  -2   0  10   20.18    1.10
   2   0  10   21.72    1.38
   2   0 -10   19.80    1.65
  -2   0 -10   20.80    1.42
  -2   0 -10   21.59    0.95
  -3   0  10   -0.17    0.65
   3   0  10   -0.05    0.52
  -3   0 -10    1.11    0.41
  -3   0 -10    0.04    0.39
   3   0 -10   -1.01    0.83
  -4   0 -10    1.62    0.56
   4   0 -10    1.16    1.13
  -4   0  10    0.77    0.92
  -5   0  10    0.93    1.19
   5   0 -10   -0.50    1.13
  -6   0  10    0.95    1.09
   0  -1 -10   -0.31    0.70
   0  -1  10    1.08    0.52
   0   1 -10    0.47    0.51
   0   1  10    1.35    0.43
  -1  -1 -10   23.91    1.64
   1  -1  10   23.49    1.45
   1   1 -10   22.47    1.71
  -1   1 -10   24.01    1.59
   1  -1 -10   25.36    1.74
   1   1  10   24.94    1.54
   2   1 -10   17.87    1.51
   2  -1  10   19.79    1.20
  -2  -1 -10   19.41    1.25
  -2  -1 -10   19.31    0.86
   2   1  10   16.36    1.22
   2  -1 -10   14.49    1.49
  -2  -1  10   15.43    0.96
  -2   1 -10   15.51    1.26
  -3  -1 -10    2.57    0.47
   3  -1  10    1.39    0.56
   3   1 -10    0.32    0.91
  -3  -1  10    2.65    0.54
   3   1  10    3.11    0.61
  -3   1 -10    3.84    0.59
  -3   1 -10    4.00    0.40
   3  -1 -10    2.46    0.94
  -4  -1 -10    2.30    0.60
   4   1 -10    1.88    1.01
  -4   1  10    1.43    0.90
  -4  -1  10    2.74    0.92
   4  -1 -10    1.53    1.00
  -5  -1 -10    0.54    0.79
   5   1 -10   -0.33    1.17
   5  -1 -10    1.48    1.18
  -5  -1  10    0.50    1.20
  -6  -1  10   -0.24    1.43
   0  -2  10   65.15    3.56
   0   2  10   65.11    3.58
   0   2 -10   62.77    3.62
   0  -2 -10   61.45    3.63
   1  -2  10   53.20    2.81
  -1  -2 -10   50.74    2.89
   1   2 -10   51.37    2.94
  -1  -2  10   45.29    2.08
  -1   2 -10   47.28    2.85
   1   2  10   49.48    2.83
   1  -2 -10   49.38    2.95
   2  -2  10   20.23    1.29
   2   2 -10   21.30    1.41
  -2  -2 -10   18.63    0.94
  -2  -2 -10   19.80    1.35
  -2   2 -10   16.89    1.31
   2   2  10   19.03    1.37
   2  -2 -10   15.30    1.54
  -2  -2  10   16.79    0.98
   3   2 -10    5.39    1.03
  -3  -2 -10    6.80    0.72
   3  -2  10    6.70    0.82
  -3  -2 -10    6.61    0.64
   3  -2 -10   10.49    1.30
   3   2  10   10.31    0.92
  -4  -2 -10    2.71    0.69
   4   2 -10    0.66    1.01
  -4  -2  10    3.12    0.88
   4  -2 -10    1.11    1.01
   5   2 -10   -0.14    1.19
  -5  -2 -10    2.28    0.86
   5  -2 -10    1.58    1.20
  -5  -2  10    3.17    1.20
  -6  -2  10    1.87    1.49
   0  -3  10   98.76    5.45
   0   3  10  102.87    5.49
   0   3 -10  101.97    5.53
   0  -3 -10   96.94    5.53
   1  -3  10   42.90    2.43
   1   3 -10   40.83    2.58
  -1  -3 -10   39.71    2.52
   1   3  10   44.26    2.42
  -1   3 -10   41.38    2.47
   1  -3 -10   42.08    2.49
  -1  -3  10   42.36    1.80
  -2  -3 -10    2.88    0.72
  -2  -3 -10    3.53    0.48
   2  -3  10    3.18    0.53
   2   3 -10    2.38    0.89
   2   3  10    0.64    0.57
  -2   3 -10    1.56    0.52
  -2  -3  10    1.49    0.47
   2  -3 -10    1.40    0.64
   3   3 -10   -0.41    0.92
  -3  -3 -10    0.40    0.54
  -3  -3 -10    1.91    0.55
  -3   3 -10    0.28    0.42
  -3  -3  10   -0.14    0.64
   3  -3 -10   -0.08    0.89
   4   3 -10   -0.87    1.02
  -4  -3 -10   -0.04    0.63
  -4  -3  10    0.86    0.67
   4  -3 -10   -0.73    0.98
  -5  -3 -10    0.20    0.86
   5   3 -10   -0.94    1.22
  -5  -3  10    0.58    0.88
   5  -3 -10    0.95    1.18
  -6  -3  10   -0.05    1.43
   0  -4 -10   24.62    1.75
   0  -4  10   25.86    1.58
   0  -4  10   23.33    1.03
   0   4 -10   23.17    1.73
  -1  -4 -10   29.91    2.02
   1  -4  10   31.32    1.88
   1   4 -10   28.03    1.95
  -1  -4  10   31.52    1.37
  -1   4 -10   32.35    1.96
   1  -4 -10   30.22    1.94
   1   4  10   32.54    1.86
  -2  -4 -10   25.02    1.65
   2   4 -10   22.13    1.77
  -2  -4 -10   22.29    1.14
   2  -4  10   22.84    1.42
   2  -4 -10   21.03    1.53
   2   4  10   21.49    1.50
  -2   4 -10   20.09    1.43
  -2  -4  10   20.46    1.11
   3   4 -10    4.99    1.08
  -3  -4 -10    5.75    0.67
  -3  -4 -10    7.72    1.00
  -3  -4  10    5.07    0.75
   3  -4 -10    5.96    1.05
  -4  -4 -10    1.36    0.79
   4   4 -10    0.73    1.07
   4  -4 -10    2.92    1.04
  -4  -4  10    1.79    0.87
   5   4 -10    0.58    1.12
  -5  -4 -10    0.98    0.87
   5  -4 -10    1.44    1.08
  -5  -4  10    1.14    1.19
  -6  -4 -10   -0.08    1.01
  -6  -4  10   -0.19    1.46
   0   5 -10   25.90    1.82
   0  -5  10   24.60    1.09
   0  -5 -10   27.33    1.85
   1   5 -10   22.17    1.78
   1  -5  10   23.58    1.52
  -1  -5 -10   23.66    1.71
   1   5  10   23.82    1.58
   1  -5 -10   23.71    1.76
  -1  -5  10   21.93    1.07
  -1   5 -10   22.66    1.61
   2   5 -10   10.35    1.48
  -2  -5 -10   11.87    0.91
  -2  -5 -10   13.32    1.23
   2  -5  10   13.37    1.02
   2  -5 -10   12.21    1.39
  -2  -5  10   11.45    0.80
  -2   5 -10   12.41    1.06
   2   5  10   10.98    1.12
   3   5 -10    4.71    1.08
  -3  -5 -10    6.12    0.74
  -3  -5 -10    7.93    0.98
   3  -5 -10    5.23    1.04
  -3  -5  10    4.29    0.72
   4   5 -10    0.22    1.11
  -4  -5 -10    1.83    0.79
   4  -5 -10    3.73    1.06
  -4  -5  10    1.87    0.93
  -5  -5 -10    0.43    0.95
   5   5 -10   -0.32    1.27
   5  -5 -10    2.00    1.25
  -5  -5  10    1.63    1.22
  -6  -5 -10   -1.51    1.07
  -6  -5  10    0.58    1.52
   0  -6 -10   58.40    3.37
   0  -6  10   54.16    2.35
   0   6 -10   58.93    3.35
   1   6 -10   34.13    2.09
   1  -6  10   34.66    1.93
  -1  -6 -10   34.99    2.04
   1  -6 -10   30.65    2.06
  -1  -6  10   29.94    1.45
  -1   6 -10   30.49    2.09
   2  -6  10    5.30    0.82
   2   6 -10    3.28    1.05
  -2  -6 -10    4.70    0.84
  -2  -6 -10    3.84    0.72
  -2   6 -10    6.34    0.93
   2   6  10    6.34    0.83
   2  -6 -10    6.29    0.97
  -2  -6  10    6.75    0.66
   3   6 -10   -2.07    0.99
  -3  -6 -10    0.27    0.72
   3  -6 -10    0.42    0.95
  -3  -6  10   -0.46    0.63
   4  -6  10   -0.23    0.65
  -4  -6 -10   -0.77    0.84
   4   6 -10    0.32    1.12
   4  -6 -10    1.19    1.04
  -4  -6  10    0.96    0.93
  -5  -6 -10   -0.43    1.03
   5  -6 -10    3.03    1.14
  -5  -6  10    3.46    1.25
  -6  -6 -10    1.00    1.30
  -6  -6  10    1.27    1.49
   0   7 -10    0.48    0.65
   0  -7  10    0.99    0.27
   0  -7 -10    1.92    0.89
   1   7 -10   37.76    2.42
  -1  -7 -10   37.67    2.37
   1  -7 -10   39.27    2.41
  -1  -7  10   39.15    1.72
  -1   7 -10   40.47    2.45
   2  -7  10   10.89    1.00
   2   7 -10    7.97    1.24
  -2  -7 -10    8.24    0.88
  -2  -7 -10   10.46    1.26
   2  -7 -10   11.71    1.42
  -2  -7  10    9.46    0.79
  -2   7 -10   10.33    1.12
   2   7  10    7.04    1.10
  -3  -7 -10    4.89    0.88
   3   7 -10    4.98    1.21
  -3  -7  10    4.94    0.79
   3  -7 -10    4.68    1.10
   4   7 -10    0.18    1.19
  -4  -7 -10    0.20    0.94
   4  -7  10   -0.04    0.67
   4  -7 -10    1.16    1.06
  -4  -7  10    0.93    0.88
  -5  -7 -10   -0.23    1.24
  -5  -7  10    2.35    0.97
  -6  -7 -10   -0.41    1.27
  -6  -7  10    0.29    1.16
   0  -8 -10    0.78    0.93
   0   8 -10   -0.78    0.90
   0  -8  10    0.80    0.30
  -1  -8 -10    5.99    1.03
   1   8 -10    5.75    0.93
  -1   8 -10    6.28    1.00
  -1  -8  10    6.46    0.63
   1  -8 -10    7.22    1.12
  -2  -8 -10   11.54    1.23
   2   8 -10   13.67    1.77
  -2  -8 -10   15.44    1.51
   2  -8 -10   16.60    1.67
  -2   8 -10   14.53    1.51
  -2  -8  10   15.03    0.97
  -3  -8 -10    9.31    1.08
   3   8 -10    9.91    1.40
   3  -8  10    8.37    1.36
  -3  -8  10    8.20    1.23
  -3  -8  10   10.91    1.06
   3  -8 -10   11.78    1.56
   4   8 -10    1.23    1.29
   4  -8  10    1.06    0.81
  -4  -8 -10    0.68    1.06
   4  -8 -10    1.96    1.25
  -4  -8  10    2.47    1.02
  -5  -8 -10    1.51    1.26
  -5  -8  10    1.72    1.26
   0  -9 -10   10.31    1.56
   0  -9  10   10.43    0.66
   0   9 -10   10.79    1.59
   1   9 -10   10.92    1.41
  -1  -9 -10   12.25    1.58
   1  -9 -10   14.22    1.65
  -1   9 -10   13.41    1.25
  -1  -9  10   12.58    0.85
   2   9 -10   -1.20    1.15
  -2  -9 -10    0.91    0.91
   2  -9  10   -0.14    0.90
  -2  -9 -10   -0.55    0.88
  -2  -9  10    0.50    0.60
  -2  -9  10   -0.72    1.04
   2  -9 -10    1.50    1.05
  -2   9 -10    0.17    0.81
  -3  -9 -10   -0.23    1.02
   3  -9  10    0.02    0.83
   3   9 -10   -0.93    1.21
  -3  -9  10    0.22    0.77
  -3  -9  10   -0.77    1.07
   3  -9 -10    1.29    1.09
   4   9 -10    0.53    1.36
   4  -9  10   -0.31    0.84
  -4  -9 -10   -0.67    1.16
   4  -9 -10    2.33    1.16
  -4  -9  10    0.25    1.06
  -5  -9 -10   -0.04    1.36
  -5  -9  10    0.98    1.29
   0 -10 -10   22.49    1.98
   0 -10  10   20.40    1.02
   0 -10  10   17.80    1.93
   0  10 -10   20.33    1.70
  -1 -10 -10   17.46    1.78
   1 -10  10   14.55    1.44
   1  10 -10   17.37    1.96
  -1  10 -10   16.43    1.74
   1 -10 -10   18.47    1.84
  -1 -10  10   13.25    1.85
  -1 -10  10   15.78    0.94
   2  10 -10    6.98    1.42
  -2 -10 -10    5.14    1.09
  -2 -10 -10    8.68    1.20
   2 -10  10    6.63    1.15
   2 -10 -10    7.48    1.06
  -2  10 -10    7.90    1.11
  -2 -10  10    8.09    0.90
  -2 -10  10    5.69    1.28
  -3 -10 -10    1.14    0.87
   3 -10  10    0.47    1.04
   3  10 -10    0.71    1.35
   3 -10 -10    1.98    1.12
  -3 -10  10   -0.37    1.15
  -3 -10  10    1.27    0.81
  -4 -10 -10    0.29    1.27
   4 -10  10   -0.66    0.93
  -4 -10  10   -0.04    1.09
  -5 -10 -10   -2.08    1.46
  -5 -10  10    0.10    1.32
   0 -11  10   -1.13    1.21
   0 -11 -10    1.38    1.19
   0  11 -10    0.31    1.21
   0 -11  10    1.20    0.47
   1  11 -10    1.54    1.31
   1 -11  10    0.41    1.17
  -1 -11 -10    1.85    0.87
  -1 -11  10    0.41    0.94
  -1 -11  10    2.04    0.61
  -1  11 -10    0.94    1.10
   1 -11 -10    1.75    1.22
   2  11 -10    4.08    1.13
  -2 -11 -10    2.89    1.14
  -2 -11 -10    4.75    1.17
   2 -11  10    1.90    1.14
  -2 -11  10    4.51    0.76
  -2 -11  10    1.73    1.30
   2 -11 -10    5.69    1.30
  -3 -11 -10    0.24    1.25
   3  11 -10    1.69    1.51
   3 -11  10    0.04    1.13
   3 -11 -10    4.62    1.25
  -3 -11  10    3.17    1.02
  -3 -11  10   -0.27    1.25
  -4 -11 -10   -0.91    1.42
   4 -11  10   -0.80    1.01
  -4 -11  10   -0.26    1.17
  -5 -11 -10    0.56    1.69
  -5 -11  10   -0.78    1.28
   0 -12  10   -0.99    1.31
   0 -12 -10    2.20    0.99
   0  12 -10    2.09    1.33
   1 -12  10    2.07    1.32
   1  12 -10    3.87    1.43
  -1 -12 -10    5.33    1.32
  -1  12 -10    2.77    1.24
   1 -12 -10    4.30    1.35
  -1 -12  10    3.35    0.70
  -1 -12  10    1.59    1.06
  -2 -12 -10   -0.53    1.19
  -2 -12 -10    1.33    1.16
   2  12 -10   -0.62    1.43
   2 -12  10   -0.05    1.20
   2 -12 -10    1.97    1.34
  -2 -12  10   -0.88    1.36
  -2 -12  10    0.25    0.76
  -3 -12 -10   -0.96    1.34
   3 -12  10   -1.12    1.19
  -3 -12  10    0.64    0.95
  -4 -12 -10    0.06    1.50
  -4 -12  10   -0.10    1.21
   0  13 -10    0.43    1.39
   0 -13  10   -1.68    1.05
   0 -13 -10    0.31    1.38
   1 -13  10    0.82    1.41
  -1 -13 -10    2.04    1.04
   1  13 -10    1.95    1.16
  -1 -13  10    1.22    1.13
  -1 -13  10    1.54    0.67
   1 -13 -10    3.46    1.47
  -1  13 -10   -0.21    1.29
   2 -13  10   -1.80    1.29
   2  13 -10    0.16    1.58
  -2 -13 -10    0.83    0.98
  -2 -13  10    1.65    0.86
  -2 -13  10   -1.55    1.46
   2 -13 -10    1.96    1.36
  -3 -13 -10   -1.43    1.45
  -3 -13  10    0.56    1.06
  -4 -13 -10   -0.61    1.55
  -4 -13  10    0.90    1.25
   0 -14  10   -1.22    1.16
   0 -14 -10   -0.45    1.50
   0  14 -10    0.68    1.53
   1 -14  10   -1.18    1.51
   1  14 -10    0.02    1.20
  -1 -14 -10    1.37    1.45
  -1 -14  10   -0.96    1.19
  -1 -14  10    0.98    0.81
   1 -14 -10    2.36    1.49
  -2 -14 -10    3.25    1.45
  -2 -14  10   -2.86    1.53
  -2 -14  10    1.12    0.89
  -3 -14 -10   -0.71    1.55
  -3 -14  10    0.01    1.21
  -4 -14 -10   -3.61    1.72
  -4 -14  10    0.50    1.34
   0 -15 -10    3.87    1.67
   0  15 -10    1.49    1.64
   1  15 -10   -0.66    1.28
  -1 -15 -10    0.86    1.57
  -1 -15  10    0.06    0.90
  -1 -15  10   -1.53    1.27
  -2 -15 -10    1.12    1.15
  -2 -15  10   -1.31    1.25
  -2 -15  10    0.54    1.08
  -3 -15 -10   -1.55    1.22
  -3 -15  10    0.25    1.19
   0  16 -10    1.56    1.75
  -1 -16 -10    0.47    1.68
  -2 -16 -10    2.52    1.67
  -2 -16  10   -0.59    1.11
  -3 -16 -10    0.05    1.76
  -3 -16  10   -0.78    1.24
  -1 -17 -10    1.96    1.56
  -2 -17 -10    1.23    1.75
  -2 -17  10    0.02    1.22
   0   0 -11   -0.75    0.75
   0   0  11    0.05    0.57
   1   0 -11   20.77    1.50
   1   0  11   21.19    1.43
  -1   0 -11   21.32    1.55
   2   0  11   13.05    1.11
   2   0 -11   11.19    1.15
  -2   0 -11   11.71    0.62
  -2   0 -11   12.18    1.15
  -3   0 -11   20.79    1.01
  -3   0  11   20.15    1.27
   3   0 -11   19.76    1.81
  -4   0  11    1.51    0.94
   4   0 -11    0.11    1.20
   5   0 -11    1.05    1.28
  -5   0  11    1.52    1.24
   0   1 -11    1.11    0.78
   0  -1  11    1.97    0.59
   0   1  11    1.70    0.62
   0  -1 -11    0.62    0.79
  -1  -1 -11   49.90    3.03
   1  -1  11   49.03    2.94
   1   1 -11   45.46    3.08
   1  -1 -11   54.07    3.11
   1   1  11   56.93    2.97
  -1   1 -11   54.08    2.95
  -2  -1 -11   14.83    1.26
   2   1 -11   12.85    1.49
   2  -1  11   14.45    1.09
  -2  -1 -11   13.94    0.74
   2   1  11   15.36    1.14
  -2  -1  11   13.22    0.88
  -2   1 -11   14.02    1.12
   2  -1 -11   12.59    1.49
   3   1 -11    2.65    1.02
  -3  -1 -11    4.36    0.65
  -3  -1 -11    4.09    0.49
   3  -1 -11    3.06    1.04
  -3  -1  11    2.37    0.73
  -4  -1 -11    0.36    0.59
   4   1 -11   -0.12    1.05
  -4  -1  11    0.62    0.93
   4  -1 -11    0.65    1.21
   5   1 -11    0.40    1.14
  -5  -1  11    3.38    1.22
   5  -1 -11    1.86    1.32
  -6  -1  11    0.57    1.46
   0   2 -11   99.72    5.43
   0  -2 -11   94.66    5.39
   0   2  11  102.95    5.39
   0  -2  11   94.19    5.33
   1  -2  11   25.35    1.50
  -1  -2 -11   24.72    1.69
   1   2 -11   25.16    1.76
   1   2  11   21.82    1.53
  -1  -2  11   20.64    1.04
  -1   2 -11   22.12    1.60
   1  -2 -11   19.93    1.56
   2   2 -11   19.58    1.52
  -2  -2 -11   19.97    1.45
   2  -2  11   21.01    1.36
  -2  -2 -11   19.75    1.00
  -2   2 -11   19.93    1.47
   2  -2 -11   20.34    1.74
  -2  -2  11   20.37    1.07
   2   2  11   20.72    1.43
   3   2 -11   11.26    1.23
  -3  -2 -11   11.47    1.00
  -3  -2 -11   10.07    0.80
  -3  -2  11   10.06    0.80
   3  -2 -11   10.86    1.48
  -4  -2 -11    4.59    0.71
   4   2 -11    4.29    1.17
   4  -2 -11    6.19    1.18
  -4  -2  11    5.72    1.01
   5   2 -11   -0.01    1.14
   5  -2 -11    0.56    1.26
  -5  -2  11    0.75    1.17
  -6  -2  11    1.24    1.49
   0   3 -11    1.24    0.79
   0  -3 -11    1.11    0.81
   1  -3  11    7.82    0.84
   1   3 -11    6.41    0.95
  -1  -3 -11    7.83    1.10
   1   3  11    4.85    0.78
   1  -3 -11    5.82    0.96
  -1  -3  11    5.27    0.51
  -1   3 -11    5.17    0.82
  -2  -3 -11   11.09    1.13
   2   3 -11    8.86    1.18
   2  -3  11   12.19    0.93
  -2  -3 -11    9.62    0.73
   2   3  11    8.15    0.98
  -2   3 -11    7.47    0.96
   2  -3 -11    8.45    1.14
  -2  -3  11    8.50    0.71
   3   3 -11    9.47    1.55
  -3  -3 -11   11.58    0.88
   3  -3 -11   11.06    1.52
  -3  -3  11   11.84    0.99
   4   3 -11    3.61    1.17
  -4  -3 -11    2.82    0.75
  -4  -3  11    4.24    0.98
   4  -3 -11    4.10    1.17
  -5  -3 -11    0.03    0.77
   5   3 -11    0.64    1.31
  -5  -3  11    0.45    1.15
   5  -3 -11    1.32    1.15
  -6  -3  11    1.87    1.49
   0  -4 -11   47.75    2.89
   0   4 -11   46.84    2.77
   1   4 -11    3.01    0.95
  -1  -4 -11    4.43    0.84
   1  -4  11    5.38    0.81
  -1  -4  11    3.23    0.38
   1  -4 -11    1.91    0.70
  -1   4 -11    2.87    0.75
   1   4  11    2.69    0.71
   2   4 -11    2.31    1.01
  -2  -4 -11    6.06    0.88
  -2  -4 -11    5.34    0.62
   2  -4  11    5.67    0.72
  -2  -4  11    4.10    0.54
   2   4  11    3.49    0.76
   2  -4 -11    3.66    1.00
  -2   4 -11    4.01    0.74
   3   4 -11    2.37    1.10
  -3  -4 -11    2.75    0.60
   3  -4 -11    3.93    1.07
  -3  -4  11    3.21    0.72
  -4  -4 -11    3.00    0.82
   4   4 -11    4.19    1.34
  -4  -4  11    3.45    0.97
   4  -4 -11    4.09    1.16
   5   4 -11    0.27    1.34
  -5  -4 -11    0.18    0.94
   5  -4 -11    1.82    1.34
  -5  -4  11   -0.89    1.21
  -6  -4  11    0.16    1.46
   0  -5 -11    6.07    0.94
   0   5 -11    4.21    0.93
   0  -5  11    4.53    0.32
   1  -5  11   42.50    2.41
   1   5 -11   39.05    2.49
  -1  -5 -11   42.76    2.56
  -1   5 -11   40.06    2.49
   1  -5 -11   40.64    2.61
  -1  -5  11   38.73    1.75
   2   5 -11    5.18    0.92
  -2  -5 -11    6.69    0.90
  -2  -5 -11    5.98    0.69
   2  -5  11    8.19    0.99
   2  -5 -11    6.52    1.06
  -2  -5  11    6.41    0.75
  -2   5 -11    5.82    0.83
   2   5  11    6.52    0.88
  -3  -5 -11   -1.22    0.70
   3   5 -11   -0.96    1.07
   3  -5 -11    0.48    0.99
  -3  -5  11    0.44    0.65
  -4  -5 -11   -0.05    0.76
   4   5 -11   -0.79    1.17
   4  -5 -11   -0.34    1.10
  -4  -5  11    0.12    0.92
  -5  -5 -11    2.36    1.03
  -5  -5  11   -0.69    0.90
   5  -5 -11    2.15    1.20
  -6  -5  11    1.29    1.53
   0  -6  11    7.30    0.44
   0  -6 -11    8.54    1.35
   0   6 -11    7.26    1.05
   1   6 -11    5.29    1.08
  -1  -6 -11    6.59    0.97
   1  -6 -11    6.01    0.86
  -1   6 -11    5.10    0.90
  -1  -6  11    5.14    0.53
  -2  -6 -11    0.19    0.77
   2  -6  11    1.27    0.60
  -2  -6 -11   -0.33    0.65
   2   6 -11   -0.86    0.76
  -2  -6  11    0.60    0.49
   2  -6 -11    0.57    0.73
   2   6  11   -1.20    0.69
  -2   6 -11    0.29    0.76
  -3  -6 -11   10.17    1.08
   3   6 -11   10.89    1.41
  -3  -6  11   11.79    0.99
   3  -6 -11   10.84    1.24
   4  -6  11    0.23    0.66
   4   6 -11   -0.58    1.23
  -4  -6 -11    0.70    0.86
   4  -6 -11    0.94    1.11
  -4  -6  11    0.48    0.93
  -5  -6 -11    0.71    1.12
  -5  -6  11   -1.58    1.23
  -6  -6 -11    0.44    1.24
  -6  -6  11    0.51    1.52
   0   7 -11    4.57    0.81
   0  -7 -11    5.27    1.04
   0  -7  11    3.76    0.36
   1   7 -11    3.17    1.10
  -1  -7 -11    6.25    1.02
  -1  -7  11    6.24    0.56
  -1   7 -11    5.05    0.95
   1  -7 -11    7.20    1.11
   2   7 -11    7.94    1.26
  -2  -7 -11   10.89    1.34
  -2  -7 -11    7.36    0.89
   2  -7 -11    8.57    1.17
  -2   7 -11    8.05    1.30
  -2  -7  11    9.05    0.85
  -3  -7 -11    4.55    0.97
   3   7 -11    3.52    1.21
  -3  -7  11    4.02    0.79
   3  -7 -11    5.78    1.11
   4   7 -11   -0.96    1.41
   4  -7  11   -0.28    0.72
  -4  -7 -11    0.34    0.92
  -4  -7  11   -0.17    0.97
   4  -7 -11    0.85    1.12
  -5  -7 -11   -0.23    1.09
  -5  -7  11    0.18    1.27
   0  -8 -11   61.90    3.73
   0   8 -11   66.92    3.84
  -1  -8 -11    3.95    1.03
   1   8 -11    3.48    0.90
  -1   8 -11    3.75    0.96
   1  -8 -11    4.61    1.11
  -1  -8  11    3.93    0.48
   2   8 -11    6.42    1.31
  -2  -8 -11    6.33    0.96
  -2  -8 -11    9.56    1.38
  -2  -8  11    7.21    0.88
   2  -8 -11    7.69    1.25
  -2   8 -11    7.20    0.98
   3   8 -11    2.24    1.30
   3  -8  11    1.69    0.83
  -3  -8 -11    2.07    0.91
   3  -8 -11    4.49    1.17
  -3  -8  11    1.28    1.06
  -3  -8  11    3.30    0.80
   4   8 -11    1.90    1.38
  -4  -8 -11    1.59    1.08
   4  -8  11    0.52    0.79
  -4  -8  11    2.13    1.02
   4  -8 -11    3.37    1.20
  -5  -8 -11   -0.54    1.20
  -5  -8  11   -0.72    1.25
   0   9 -11   -0.31    1.08
   0  -9 -11    0.02    1.06
   1   9 -11    0.36    1.16
  -1  -9 -11    2.34    0.81
  -1  -9  11    2.47    0.49
   1  -9 -11    2.61    1.13
  -1   9 -11    2.06    1.01
   2   9 -11    9.67    1.47
  -2  -9 -11   15.06    1.73
  -2  -9 -11    9.24    1.11
   2  -9  11    8.16    1.20
  -2   9 -11    8.89    1.23
  -2  -9  11    9.66    0.88
   2  -9 -11   12.08    1.67
  -3  -9 -11    0.42    1.03
   3   9 -11   -1.14    0.97
   3  -9  11   -0.40    0.99
   3  -9 -11    1.30    0.88
  -3  -9  11   -0.98    1.12
  -3  -9  11    0.80    0.78
   4  -9  11    1.69    0.92
  -4  -9 -11    2.83    1.19
  -4  -9  11    2.82    1.03
  -5  -9 -11   -0.90    1.32
  -5  -9  11   -1.04    1.25
   0 -10  11    3.32    0.95
   0 -10 -11    5.48    1.25
   0  10 -11    4.32    0.98
   1  10 -11    1.05    1.26
  -1 -10 -11    1.75    0.85
   1 -10  11   -0.65    1.07
  -1  10 -11    1.71    1.06
  -1 -10  11    0.13    1.21
  -1 -10  11    1.62    0.48
   1 -10 -11    2.16    1.20
  -2 -10 -11    6.40    1.14
   2 -10  11    2.67    1.07
   2  10 -11    3.93    1.40
  -2 -10 -11    2.77    1.04
  -2 -10  11    3.82    0.71
  -2 -10  11    2.02    0.96
   2 -10 -11    3.84    0.99
   3  10 -11    2.17    1.47
  -3 -10 -11    2.26    1.11
   3 -10  11    2.41    1.00
  -3 -10  11    3.71    0.88
   3 -10 -11    4.61    1.26
  -3 -10  11    0.72    1.24
   4 -10  11   -1.54    0.95
  -4 -10 -11   -0.20    1.26
  -4 -10  11    0.16    1.01
  -5 -10 -11   -1.62    1.43
  -5 -10  11    0.98    1.33
   0  11 -11    0.07    1.26
   0 -11  11   -1.73    1.24
   0 -11 -11    0.84    1.23
   1  11 -11    4.09    1.45
   1 -11  11    4.30    1.30
  -1 -11 -11    6.49    1.05
   1 -11 -11    7.62    1.40
  -1 -11  11    6.82    0.70
  -1 -11  11    4.74    1.38
  -1  11 -11    5.82    1.28
   2  11 -11    2.19    1.13
  -2 -11 -11    0.74    1.13
  -2 -11 -11    2.89    1.16
   2 -11  11    1.53    1.16
   2 -11 -11    2.72    1.02
  -2 -11  11    1.58    0.73
  -2 -11  11    0.17    1.30
  -3 -11 -11   -2.46    1.22
   3  11 -11   -2.06    1.53
   3 -11  11   -0.73    1.03
  -3 -11  11   -0.98    0.90
   3 -11 -11    2.19    1.28
  -4 -11 -11   -0.16    1.44
  -4 -11  11    0.58    1.11
   0  12 -11   -0.61    1.36
   0 -12  11   -0.28    1.36
   0 -12 -11    2.20    1.02
   1  12 -11    2.74    1.15
  -1 -12 -11    3.40    1.33
   1 -12  11    1.30    1.36
  -1  12 -11    3.68    1.30
  -1 -12  11    4.61    0.72
   1 -12 -11    5.22    1.42
  -1 -12  11    2.56    1.11
   2  12 -11    0.19    1.54
  -2 -12 -11    0.52    1.22
   2 -12  11   -0.74    1.24
   2 -12 -11    2.08    1.41
  -2 -12  11    1.85    0.79
  -2 -12  11   -0.22    1.41
  -3 -12 -11   -2.15    1.36
  -3 -12  11    0.88    1.06
  -4 -12 -11    0.80    1.51
  -4 -12  11   -0.03    1.20
   0  13 -11   -0.39    1.45
   0 -13  11   -1.65    1.43
   0 -13 -11    0.04    1.41
   1 -13  11    0.14    1.44
  -1 -13 -11    1.30    1.31
   1  13 -11    1.18    1.20
  -1 -13  11    1.83    1.18
   1 -13 -11    3.83    1.48
  -1 -13  11    3.80    0.76
  -1  13 -11    3.31    1.40
  -2 -13 -11    0.74    1.00
   2  13 -11   -0.66    1.65
  -2 -13  11   -1.35    1.50
  -2 -13  11    2.59    0.95
  -3 -13 -11   -1.14    1.47
  -3 -13  11    0.64    1.04
  -4 -13 -11   -2.16    1.54
  -4 -13  11   -0.56    1.24
   0 -14 -11    2.60    1.55
   0  14 -11    3.36    1.62
   0 -14  11   -0.54    1.56
  -1 -14 -11    1.89    1.48
   1  14 -11   -0.01    1.24
   1 -14 -11    1.47    1.19
  -1 -14  11   -1.05    1.22
  -2 -14 -11    0.46    1.44
  -2 -14  11   -0.49    0.88
  -2 -14  11   -2.07    1.60
  -3 -14 -11   -2.75    1.55
  -3 -14  11    1.81    1.12
   0  15 -11    0.38    1.68
   0 -15 -11    1.40    1.60
  -1 -15 -11    1.22    1.58
  -2 -15 -11    1.39    1.17
  -2 -15  11    0.26    1.07
  -3 -15 -11    1.52    1.60
  -3 -15  11    0.30    1.17
   0  16 -11   -1.93    1.79
  -2 -16 -11    1.79    1.68
  -2 -16  11    0.62    1.14
  -1 -17 -11    1.84    1.29
   0   0 -12   -1.52    0.80
   1   0  12   48.57    2.81
  -1   0 -12   49.20    2.92
   1   0 -12   47.48    3.00
   2   0 -12   -0.88    0.96
  -2   0 -12    0.62    0.71
   2   0  12   -0.54    0.58
   3   0 -12    0.89    1.04
  -4   0  12    0.63    0.72
   4   0 -12    0.64    1.17
   5   0 -12    1.11    1.36
   0   1 -12   18.22    1.60
   0  -1 -12   18.67    1.63
   1  -1  12    9.12    0.98
   1   1 -12    7.54    1.07
  -1  -1 -12    8.88    1.23
   1  -1 -12    9.44    1.39
  -1   1 -12    8.51    1.17
   1   1  12   10.24    1.00
  -2  -1 -12    5.14    0.48
  -2  -1 -12    6.45    0.86
   2   1 -12    3.71    0.84
   2  -1  12    5.49    0.72
  -2   1 -12    4.37    0.72
   2  -1 -12    3.03    1.07
   2   1  12    4.96    0.75
   3   1 -12   19.58    1.57
  -3  -1  12   16.64    1.20
   3  -1 -12   18.15    1.55
   4   1 -12    2.67    1.21
  -4  -1  12    2.34    0.75
   4  -1 -12    2.53    1.21
   5   1 -12   -1.59    1.22
   5  -1 -12    1.05    1.39
  -5  -1  12    0.00    1.23
   0  -2 -12    2.76    0.92
   0   2 -12    2.77    0.89
   1  -2  12    4.08    0.65
  -1  -2 -12    3.57    0.68
   1   2 -12    2.36    0.97
  -1   2 -12    1.45    0.78
   1   2  12    1.22    0.68
   1  -2 -12    1.56    0.95
  -2  -2 -12   45.89    2.06
  -2  -2 -12   50.60    2.90
   2  -2  12   49.84    2.78
   2   2 -12   49.58    3.04
  -2  -2  12   46.18    2.12
   2   2  12   49.89    2.82
  -2   2 -12   45.22    2.79
   2  -2 -12   48.12    3.04
  -3  -2 -12    0.67    0.49
   3   2 -12   -0.27    0.80
  -3  -2  12    0.11    0.69
   3  -2 -12    0.10    1.04
   4   2 -12    9.54    1.55
  -4  -2  12    9.59    1.00
   4  -2 -12   11.84    1.71
   5   2 -12    0.56    1.43
   5  -2 -12    1.91    1.25
  -5  -2  12    0.57    0.92
  -6  -2  12    0.25    1.50
   0   3 -12   32.22    2.07
   0  -3 -12   33.00    2.09
  -1  -3 -12    2.53    0.86
   1   3 -12    1.41    0.74
   1  -3  12    3.06    0.65
  -1   3 -12    2.09    0.76
   1  -3 -12    1.26    0.94
  -1  -3  12    2.21    0.38
   1   3  12    1.59    0.72
  -2  -3 -12   18.63    1.07
   2  -3  12   21.17    1.41
  -2  -3 -12   20.85    1.71
   2   3 -12   18.30    1.86
   2  -3 -12   22.27    1.81
   2   3  12   20.04    1.49
  -2   3 -12   20.69    1.47
  -2  -3  12   19.73    1.08
   3   3 -12   -0.35    0.82
  -3  -3 -12    0.41    0.55
  -3  -3  12    0.48    0.69
   3  -3 -12    0.41    1.09
  -4  -3 -12    0.28    0.68
   4   3 -12   -0.38    1.20
  -4  -3  12    0.58    0.69
   4  -3 -12    1.77    1.18
  -5  -3  12    0.88    1.24
   5  -3 -12    2.97    1.45
  -6  -3  12    0.96    1.52
   0  -4 -12    0.36    0.88
   0   4 -12   -0.05    0.88
   1   4 -12   26.12    2.06
   1  -4  12   29.26    1.75
  -1  -4 -12   29.60    1.96
  -1   4 -12   25.21    1.87
  -1  -4  12   23.95    1.20
   1  -4 -12   24.76    2.02
  -2  -4 -12   13.99    1.35
   2   4 -12   10.12    1.36
   2  -4  12   13.06    1.18
  -2  -4 -12   10.68    0.91
  -2  -4  12   12.24    0.83
   2  -4 -12   13.01    1.55
  -2   4 -12   11.93    1.27
   2   4  12   12.62    1.21
   3   4 -12   -0.49    0.84
  -3  -4 -12   -0.04    0.55
   3  -4 -12    0.06    1.03
  -3  -4  12   -0.11    0.67
   4   4 -12    2.64    1.31
  -4  -4 -12    4.68    0.81
  -4  -4  12    4.57    0.99
   4  -4 -12    5.68    1.27
  -5  -4  12   -0.01    1.22
  -6  -4  12   -0.53    1.40
   0   5 -12    4.75    0.81
   0  -5 -12    4.95    1.00
   1   5 -12    3.91    1.11
  -1  -5 -12    6.62    1.00
  -1  -5  12    5.24    0.52
  -1   5 -12    5.89    0.93
   1  -5 -12    6.81    1.06
  -2  -5 -12    5.59    0.69
  -2  -5 -12    6.08    0.93
   2   5 -12    4.58    1.21
   2  -5  12    7.69    0.96
  -2   5 -12    6.25    0.83
   2   5  12    5.20    0.88
  -2  -5  12    5.79    0.68
   2  -5 -12    6.76    1.14
  -3  -5 -12   15.48    1.21
   3   5 -12   14.24    1.88
  -3  -5  12   15.74    1.24
   3  -5 -12   17.66    1.79
   4   5 -12    0.51    1.27
  -4  -5 -12    0.35    0.84
  -4  -5  12    1.17    0.96
   4  -5 -12    1.96    1.22
  -5  -5 -12    0.31    1.02
  -5  -5  12    0.30    1.23
   0  -6 -12    0.73    0.97
   0   6 -12   -0.01    0.93
  -1  -6 -12   26.67    1.96
   1   6 -12   22.18    2.06
  -1   6 -12   24.18    1.86
  -1  -6  12   23.83    1.16
   1  -6 -12   25.44    1.79
   2   6 -12    0.14    1.16
  -2  -6 -12    3.55    0.99
  -2  -6 -12    2.04    0.70
  -2  -6  12    2.26    0.59
   2  -6 -12    3.16    1.09
  -2   6 -12    2.89    0.77
  -3  -6 -12   -0.39    0.73
   3   6 -12   -0.81    1.21
  -3  -6  12    0.40    0.78
   3  -6 -12    1.60    1.12
   4   6 -12   -1.62    1.31
  -4  -6 -12    0.03    0.92
  -4  -6  12   -0.25    0.98
   4  -6 -12    1.66    1.22
  -5  -6 -12    0.04    1.10
  -5  -6  12    2.14    1.18
   0   7 -12   24.58    2.06
   0  -7 -12   27.57    2.11
  -1  -7 -12    1.28    0.97
   1   7 -12   -0.18    1.10
   1  -7 -12    1.53    0.81
  -1  -7  12    1.10    0.40
  -1   7 -12    0.73    0.91
   2   7 -12   -0.55    1.18
  -2  -7 -12    2.79    0.92
  -2  -7 -12    0.11    0.74
  -2  -7  12    0.55    0.53
  -2   7 -12    1.09    0.80
   2  -7 -12    1.19    1.07
  -3  -7 -12    2.58    0.95
   3   7 -12    3.11    1.32
  -3  -7  12    2.30    0.77
   3  -7 -12    4.69    1.20
   4   7 -12   -0.56    1.35
  -4  -7 -12   -0.29    0.92
   4  -7  12   -0.47    0.81
   4  -7 -12    0.90    1.23
  -4  -7  12    0.50    1.00
  -5  -7 -12   -0.07    1.08
  -5  -7  12    2.29    1.30
   0   8 -12    1.22    0.82
   0  -8 -12    2.15    0.84
   1   8 -12    4.28    1.24
  -1  -8 -12    4.94    1.11
  -1  -8  12    4.76    0.58
   1  -8 -12    6.21    1.22
  -1   8 -12    3.77    1.03
  -2  -8 -12   14.22    1.54
  -2  -8 -12    9.12    1.03
   2   8 -12    9.56    1.44
   2  -8 -12   12.38    1.71
  -2  -8  12    9.60    0.85
  -2   8 -12    9.86    1.33
   3   8 -12   -0.36    1.32
  -3  -8 -12    0.29    0.89
  -3  -8  12    0.99    0.78
   3  -8 -12    1.67    0.89
  -4  -8 -12    1.85    1.18
   4  -8  12    0.18    0.86
   4  -8 -12    3.44    1.28
  -4  -8  12    1.10    0.98
  -5  -8 -12    0.72    1.31
  -5  -8  12    0.67    1.32
   0   9 -12    3.72    1.23
   0  -9 -12    6.37    1.24
   1   9 -12   -0.06    0.91
  -1  -9 -12    0.73    1.07
   1  -9 -12    0.56    1.16
  -1   9 -12    0.56    1.04
  -1  -9  12    1.21    0.47
  -2  -9 -12    3.71    1.05
  -2  -9 -12    1.41    0.95
   2   9 -12    3.22    1.37
  -2  -9  12    3.43    0.70
   2  -9 -12    3.96    0.98
   3  -9  12   -0.96    1.02
   3   9 -12    0.09    1.40
  -3  -9 -12    0.12    1.04
  -3  -9  12   -0.19    0.78
  -3  -9  12   -1.55    1.16
   3  -9 -12    1.97    1.23
   4  -9  12   -1.01    0.95
  -4  -9 -12   -0.06    1.29
  -4  -9  12    1.16    1.05
  -5  -9 -12   -1.39    1.42
  -5  -9  12   -0.77    1.35
   0 -10 -12    3.61    1.26
   0  10 -12    1.10    1.23
   1  10 -12    2.32    1.36
  -1 -10 -12    3.81    0.94
  -1 -10  12    3.62    0.58
  -1  10 -12    2.24    1.15
   1 -10 -12    4.34    1.28
  -2 -10 -12    1.48    1.07
  -2 -10 -12   -0.64    1.00
   2  10 -12   -0.28    1.05
   2 -10  12   -0.08    1.08
  -2 -10  12    0.59    0.65
  -2 -10  12   -1.29    0.92
   2 -10 -12    1.79    1.25
  -3 -10 -12   -0.67    1.08
   3 -10  12   -1.07    0.99
   3  10 -12   -0.93    1.51
  -3 -10  12   -0.79    1.27
   3 -10 -12    1.47    1.30
  -3 -10  12    0.36    0.95
  -4 -10 -12   -1.69    1.23
  -4 -10  12    0.47    1.10
  -5 -10 -12   -0.08    1.54
  -5 -10  12   -1.00    1.36
   0 -11  12   -0.35    1.31
   0 -11 -12    0.95    1.29
   0  11 -12    0.79    1.34
   1  11 -12    3.81    1.47
  -1 -11 -12    6.08    1.30
   1 -11  12    4.01    1.32
  -1  11 -12    3.80    1.29
  -1 -11  12    2.92    1.08
   1 -11 -12    5.78    1.42
  -1 -11  12    4.89    0.66
   2  11 -12   -1.73    1.49
  -2 -11 -12    0.08    1.12
   2 -11  12   -0.33    1.16
   2 -11 -12    0.97    1.01
  -2 -11  12   -1.37    1.32
  -2 -11  12    1.39    0.79
   3 -11  12    1.72    1.12
  -3 -11 -12    2.09    1.29
  -3 -11  12    1.75    0.92
  -4 -11 -12   -0.33    1.43
  -4 -11  12    0.01    1.13
   0  12 -12   -0.61    1.41
   0 -12 -12    0.71    1.03
   0 -12  12   -3.41    1.35
  -1 -12 -12    6.39    1.43
   1 -12  12    2.96    1.44
   1  12 -12    4.56    1.26
   1 -12 -12    6.49    1.54
  -1 -12  12    3.31    1.18
  -1  12 -12    5.60    1.39
  -2 -12 -12   -0.04    1.22
   2  12 -12    0.13    1.64
   2 -12  12   -0.29    1.28
  -2 -12  12   -1.83    1.44
  -2 -12  12    0.80    0.85
   2 -12 -12    2.32    1.44
  -3 -12 -12   -1.10    1.38
  -3 -12  12    0.32    1.07
  -4 -12 -12   -1.93    1.48
  -4 -12  12   -0.01    1.28
   0 -13 -12    4.01    1.54
   0 -13  12    0.91    1.17
   0  13 -12    1.81    1.51
   1 -13  12   -2.26    1.45
   1  13 -12    0.62    1.63
  -1 -13 -12    1.77    1.40
   1 -13 -12    1.28    1.15
  -1 -13  12   -2.50    1.49
  -2 -13 -12    0.47    1.00
  -2 -13  12    0.56    0.88
  -2 -13  12   -3.32    1.53
  -3 -13 -12   -2.61    1.44
  -3 -13  12   -0.05    1.03
  -4 -13 -12    0.11    1.76
  -4 -13  12    0.66    1.24
   0 -14 -12    2.37    1.53
   0  14 -12   -0.30    1.55
   1  14 -12   -0.50    1.71
  -1 -14 -12    1.88    1.52
  -1 -14  12   -3.88    1.63
  -2 -14 -12    3.21    1.48
  -2 -14  12    2.88    0.92
  -2 -14  12    0.03    1.69
  -3 -14 -12   -0.89    1.56
  -3 -14  12    0.40    1.09
   0  15 -12    2.94    1.75
  -2 -15 -12    1.91    1.18
  -3 -15 -12    1.23    1.59
  -3 -15  12    0.64    1.14
  -2 -16 -12   -0.69    1.65
   0   0 -13   -0.77    0.67
  -1   0 -13   14.14    1.47
   1   0  13   14.85    1.24
   1   0 -13   13.34    1.64
   2   0  13   17.06    1.34
   2   0 -13   16.65    1.80
  -2   0 -13   16.87    1.40
   3   0 -13   13.74    1.81
   4   0 -13    0.73    1.29
   0  -1 -13   -1.03    0.91
   0   1 -13   -0.17    0.92
   1   1 -13   29.77    2.19
   1  -1  13   31.42    1.89
  -1  -1 -13   31.19    2.08
  -1   1 -13   25.55    2.01
   1  -1 -13   25.11    2.18
   2   1 -13    1.20    1.10
   2  -1  13    2.87    0.70
  -2  -1 -13    2.91    0.78
  -2   1 -13    3.65    0.76
   2   1  13    4.10    0.76
   2  -1 -13    2.76    1.13
   3   1 -13    0.79    1.18
  -3  -1  13    1.27    0.71
   3  -1 -13    1.13    1.16
   4   1 -13    1.12    1.30
   4  -1 -13    0.49    1.41
  -4  -1  13    1.12    0.98
  -5  -1  13    0.57    0.95
   0  -2 -13   45.96    2.94
   0   2 -13   45.63    2.89
   1  -2  13   19.68    1.36
   1   2 -13   17.64    1.51
  -1  -2 -13   18.32    1.67
  -1   2 -13   16.05    1.57
   1  -2 -13   17.48    1.81
  -2  -2 -13    9.80    1.34
   2  -2  13    6.69    0.94
   2   2 -13    6.11    1.23
  -2  -2 -13    5.47    0.62
  -2   2 -13    8.28    1.21
   2   2  13    7.16    0.90
   2  -2 -13    7.57    1.23
  -2  -2  13    6.78    0.73
   3   2 -13    2.05    1.20
   3  -2 -13    3.02    0.92
  -3  -2  13    1.36    0.76
   4   2 -13   -1.04    1.23
   4  -2 -13    1.26    1.28
  -4  -2  13   -0.71    0.96
  -5  -2  13    0.81    1.25
  -6  -2  13    1.04    1.51
   0  -3 -13    0.50    0.95
   0   3 -13   -0.43    0.69
  -1  -3 -13    3.07    0.93
   1   3 -13    1.55    0.81
   1  -3 -13    2.97    1.05
  -1   3 -13    2.01    0.87
   2  -3  13   26.62    1.68
  -2  -3 -13   25.80    1.87
   2   3 -13   23.78    2.15
  -2  -3 -13   23.33    1.24
  -2   3 -13   25.72    1.84
   2   3  13   24.40    1.74
  -2  -3  13   24.18    1.26
   2  -3 -13   26.04    1.86
  -3  -3 -13    0.53    0.54
   3   3 -13    0.09    0.90
   3  -3 -13   -0.21    1.16
  -3  -3  13    0.42    0.71
   4   3 -13    1.55    1.36
  -4  -3  13    2.37    0.99
   4  -3 -13    3.09    1.44
  -5  -3  13    1.40    1.25
   0  -4 -13   24.53    1.76
   0   4 -13   23.40    1.96
   1   4 -13   12.17    1.70
  -1  -4 -13   14.58    1.58
   1  -4 -13   15.05    1.39
  -1  -4  13   14.22    0.78
  -1   4 -13   14.00    1.48
   2   4 -13    5.43    1.27
  -2  -4 -13    5.48    0.63
  -2  -4 -13    8.64    1.26
  -2   4 -13    3.97    0.81
  -2  -4  13    4.56    0.63
   2  -4 -13    4.07    1.17
   3   4 -13    8.20    1.40
  -3  -4 -13    7.92    0.90
  -3  -4  13    7.04    0.82
   3  -4 -13    8.77    1.34
   4   4 -13    0.53    1.33
  -4  -4 -13    0.86    0.77
  -4  -4  13    1.46    0.97
   4  -4 -13    3.02    1.30
  -5  -4  13    0.97    1.21
   0   5 -13   11.89    1.60
   0  -5 -13   13.95    1.64
   1   5 -13   23.25    2.11
  -1  -5 -13   27.39    2.00
  -1  -5  13   23.76    1.15
   1  -5 -13   24.39    1.82
  -1   5 -13   25.35    1.92
  -2  -5 -13    2.82    0.69
  -2  -5 -13    4.14    0.93
   2   5 -13    2.55    1.23
   2  -5 -13    4.00    1.16
  -2   5 -13    2.44    0.80
  -2  -5  13    2.79    0.60
   3   5 -13   -0.05    1.27
  -3  -5 -13    0.73    0.65
   3  -5 -13    2.62    1.15
  -3  -5  13    0.23    0.77
   4   5 -13   -1.48    1.35
  -4  -5 -13    0.66    0.83
  -4  -5  13    0.17    0.91
   4  -5 -13    2.75    1.31
  -5  -5  13    2.39    1.27
   0  -6 -13    4.20    1.11
   0   6 -13    2.48    1.09
  -1  -6 -13   15.26    1.60
   1   6 -13    9.53    1.40
  -1  -6  13   10.89    0.72
  -1   6 -13    8.85    1.46
   1  -6 -13   13.24    1.66
   2   6 -13    0.61    1.21
  -2  -6 -13    1.15    0.69
  -2  -6 -13    3.21    0.93
  -2  -6  13    1.77    0.54
  -2   6 -13    1.63    0.81
   2  -6 -13    2.66    1.16
   3   6 -13    8.52    1.52
  -3  -6 -13    8.86    1.06
   3  -6 -13   11.01    1.69
  -3  -6  13    9.32    1.14
   4   6 -13   -0.60    1.40
  -4  -6 -13    0.84    0.93
  -4  -6  13    0.40    1.01
   4  -6 -13    3.78    1.33
  -5  -6  13    1.05    1.27
   0   7 -13    1.85    1.12
   0  -7 -13    3.26    1.12
  -1  -7 -13   12.07    1.64
   1   7 -13    8.52    1.41
  -1  -7  13   11.16    0.72
  -1   7 -13   11.99    1.53
   1  -7 -13   13.11    1.37
   2   7 -13    2.71    1.03
  -2  -7 -13    3.23    0.88
  -2  -7 -13    4.59    1.02
  -2   7 -13    3.25    0.93
   2  -7 -13    5.30    1.25
  -2  -7  13    3.89    0.60
  -3  -7 -13    1.26    0.84
   3   7 -13   -0.75    1.36
  -3  -7  13    0.56    0.76
   3  -7 -13    0.85    1.18
   4  -7  13    0.68    0.87
  -4  -7 -13    1.98    0.96
  -4  -7  13    1.88    1.10
  -5  -7 -13   -1.80    1.15
  -5  -7  13    0.61    1.23
   0   8 -13   21.38    2.07
   0  -8 -13   21.55    1.77
   1   8 -13    1.08    1.24
  -1  -8 -13    3.05    1.10
   1  -8 -13    3.34    1.23
  -1  -8  13    1.09    0.44
  -1   8 -13    1.37    1.04
   2   8 -13    1.99    1.37
  -2  -8 -13    1.23    0.87
  -2  -8 -13    3.63    1.05
   2  -8 -13    2.92    0.96
  -2  -8  13    1.85    0.58
   3   8 -13   -0.66    1.40
  -3  -8 -13   -0.24    0.91
  -3  -8  13   -0.11    0.77
   3  -8 -13    1.93    1.26
  -4  -8 -13    0.36    1.03
   4  -8  13   -0.49    0.88
  -4  -8  13    1.61    1.06
  -5  -8 -13    1.12    1.15
  -5  -8  13   -0.06    1.20
   0   9 -13    4.52    1.05
   0  -9 -13    6.74    1.31
   1   9 -13    0.51    1.29
  -1  -9 -13    2.60    1.16
   1  -9 -13    2.92    1.23
  -1   9 -13    1.46    1.08
  -2  -9 -13    5.42    1.04
  -2  -9 -13    8.10    1.25
   2   9 -13    6.21    1.21
  -2  -9  13    6.19    0.72
   2  -9 -13    7.50    1.41
   3   9 -13    0.21    1.51
  -3  -9 -13    0.00    1.03
   3  -9  13   -0.56    0.97
   3  -9 -13    1.06    1.28
  -3  -9  13   -0.23    0.80
  -3  -9  13   -1.61    1.21
   4  -9  13   -0.65    0.98
  -4  -9 -13   -0.03    1.26
  -4  -9  13    0.97    1.09
  -5  -9 -13   -1.94    1.35
  -5  -9  13    1.10    1.27
   0  10 -13    8.24    1.52
   0 -10 -13   13.50    1.95
  -1 -10 -13    4.37    1.00
   1  10 -13    3.44    1.43
  -1  10 -13    3.71    1.27
   1 -10 -13    5.46    1.11
   2  10 -13   -0.49    1.48
   2 -10  13    0.18    1.12
  -2 -10 -13    0.27    1.05
  -2 -10  13    1.37    0.74
  -2 -10  13   -2.81    1.24
   2 -10 -13    2.76    1.37
  -3 -10 -13    2.56    1.11
   3 -10  13    1.01    1.20
  -3 -10  13    3.52    0.99
  -4 -10 -13    1.03    1.29
  -4 -10  13    0.19    1.10
   0 -11  13   -1.53    1.32
   0  11 -13   -1.20    1.36
   0 -11 -13    1.62    1.35
   1  11 -13    2.94    1.53
  -1 -11 -13    6.63    1.36
   1 -11  13    1.74    1.33
  -1  11 -13    5.90    1.37
  -1 -11  13    2.10    1.11
   1 -11 -13    6.00    1.46
   2 -11  13   -1.60    1.20
   2  11 -13   -1.49    1.57
  -2 -11 -13   -0.71    1.14
  -2 -11  13    0.44    0.70
   2 -11 -13    1.90    1.43
  -2 -11  13   -2.99    1.37
  -3 -11 -13   -2.47    1.24
  -3 -11  13    1.00    1.00
  -4 -11 -13   -2.10    1.38
  -4 -11  13    0.13    1.13
   0  12 -13   -0.44    1.10
   0 -12  13   -1.40    1.06
   0 -12 -13    1.01    1.39
   1 -12  13   -1.65    1.38
  -1 -12 -13    3.07    1.40
   1  12 -13    1.08    1.62
  -1 -12  13   -3.45    1.44
   1 -12 -13    2.14    1.50
  -2 -12 -13    1.63    1.26
   2  12 -13    0.18    1.68
  -2 -12  13   -1.05    1.51
  -2 -12  13    0.58    0.75
  -3 -12 -13    0.54    1.39
  -3 -12  13    0.92    1.06
  -4 -12 -13   -0.35    1.51
  -4 -12  13    0.53    1.17
   0  13 -13   -2.28    1.50
   0 -13 -13    1.56    1.54
   0 -13  13   -1.96    1.50
   1  13 -13    0.11    1.73
  -1 -13 -13    3.66    1.50
   1 -13 -13    1.71    1.54
  -1 -13  13   -2.51    1.58
  -2 -13 -13    4.07    1.33
  -2 -13  13   -2.49    1.59
  -3 -13 -13   -2.45    1.46
  -3 -13  13   -0.14    0.98
   0 -14 -13    4.23    1.30
   0  14 -13    1.44    1.67
  -1 -14 -13    3.77    1.61
  -2 -14 -13    2.46    1.48
  -3 -14 -13    0.27    1.58
  -3 -14  13    0.56    1.05
  -2 -15 -13    3.93    1.52
   0   0 -14   20.57    1.89
  -1   0 -14   40.52    2.64
   1   0 -14   40.22    2.77
   2   0 -14    3.27    0.96
  -2   0 -14    4.82    0.96
   3   0 -14   -0.49    0.91
   4   0 -14    0.18    1.32
   0  -1 -14   14.81    1.72
   0   1 -14   15.37    1.41
   1   1 -14   -0.63    1.07
  -1  -1 -14    1.31    0.95
  -1   1 -14    0.22    0.89
   1  -1 -14    0.04    1.10
  -2  -1 -14    7.83    1.22
   2   1 -14    5.96    1.05
  -2   1 -14    8.06    1.16
   2  -1 -14    6.96    1.33
   3   1 -14    2.87    1.31
   3  -1 -14    4.37    1.32
   4   1 -14    0.17    1.40
   4  -1 -14    1.49    1.38
   0   2 -14   15.67    1.47
   0  -2 -14   18.86    1.81
   1   2 -14   10.33    1.35
  -1  -2 -14   10.24    1.53
   1  -2 -14    9.71    1.34
  -1   2 -14    9.77    1.44
  -2  -2 -14    5.27    1.00
   2   2 -14    2.46    1.24
  -2   2 -14    3.02    0.93
   2  -2 -14    2.80    1.21
   3   2 -14    4.68    1.38
   3  -2 -14    4.92    1.30
  -3  -2  14    4.78    0.83
   4   2 -14    0.84    1.56
   4  -2 -14    3.09    1.37
  -4  -2  14    2.09    0.98
  -5  -2  14    0.45    1.28
   0   3 -14   27.53    2.17
   0  -3 -14   27.77    1.98
  -1  -3 -14    7.44    1.15
   1   3 -14    6.07    1.25
   1  -3 -14    5.50    0.98
  -1   3 -14    5.74    1.06
  -2  -3 -14    4.96    0.59
   2   3 -14    5.06    1.33
  -2  -3 -14    5.49    0.96
   2  -3 -14    5.94    1.28
  -2  -3  14    5.51    0.69
  -2   3 -14    6.15    0.91
   3   3 -14   -0.39    0.95
  -3  -3  14   -0.43    0.72
   3  -3 -14    1.40    1.26
   4   3 -14    1.73    1.46
  -4  -3  14    1.47    0.98
   4  -3 -14    2.44    1.39
  -5  -3  14    0.41    0.95
   0  -4 -14    7.81    1.23
   0   4 -14    5.89    1.20
   1   4 -14    3.38    1.24
  -1  -4 -14    6.90    1.13
  -1   4 -14    6.76    1.05
   1  -4 -14    8.76    1.28
  -2  -4 -14    6.52    1.02
  -2  -4 -14    5.95    0.66
   2   4 -14    4.33    1.34
   2  -4 -14    4.61    1.00
  -2   4 -14    5.06    0.98
  -2  -4  14    4.88    0.61
   3   4 -14    4.15    1.41
  -3  -4 -14    3.98    0.69
   3  -4 -14    4.22    1.33
  -3  -4  14    4.68    0.86
   4   4 -14    0.71    1.39
  -4  -4  14    0.11    1.00
   4  -4 -14    3.88    1.41
  -5  -4  14    0.27    1.28
   0   5 -14    0.75    1.09
   0  -5 -14    2.27    1.10
  -1  -5 -14    8.72    1.21
   1   5 -14    6.06    1.29
   1  -5 -14    8.57    1.31
  -1  -5  14    6.53    0.61
  -1   5 -14    5.63    1.10
   2   5 -14    7.38    1.45
  -2  -5 -14    8.33    0.98
  -2  -5 -14   11.92    1.47
   2  -5 -14   11.08    1.70
  -2  -5  14    7.98    0.85
  -2   5 -14    8.54    1.15
   3   5 -14    0.65    1.38
  -3  -5 -14    2.48    0.75
   3  -5 -14    4.05    1.30
  -3  -5  14    2.29    0.84
   4   5 -14    0.88    1.51
  -4  -5  14    0.94    1.01
   4  -5 -14    2.49    1.38
  -5  -5  14   -0.16    1.20
   0   6 -14   11.32    1.77
   0  -6 -14   13.46    1.75
  -1  -6 -14    7.45    1.18
   1   6 -14    2.98    1.01
   1  -6 -14    6.87    1.28
  -1   6 -14    5.08    1.08
   2   6 -14    2.91    1.05
  -2  -6 -14    4.16    1.03
  -2  -6 -14    3.07    0.81
  -2  -6  14    3.30    0.58
   2  -6 -14    2.96    0.98
   3   6 -14    0.18    1.06
  -3  -6 -14    0.26    0.85
  -3  -6  14   -0.10    0.73
   3  -6 -14    1.69    1.28
  -4  -6 -14    0.07    0.81
  -4  -6  14    0.35    1.00
  -5  -6  14    1.53    1.27
   0  -7 -14   12.92    1.82
   0   7 -14   10.96    1.42
  -1  -7 -14    4.27    1.15
   1   7 -14    1.73    1.30
   1  -7 -14    3.58    1.22
  -1   7 -14    2.76    1.03
   2   7 -14    7.22    1.54
  -2  -7 -14   12.44    1.57
  -2  -7 -14    8.03    0.92
  -2  -7  14    6.65    0.76
   2  -7 -14    7.96    1.40
   3   7 -14    0.22    1.47
  -3  -7 -14    0.08    0.83
  -3  -7  14    1.44    0.80
   3  -7 -14    2.91    1.33
  -4  -7 -14    0.60    1.03
   4  -7  14   -0.87    0.89
  -4  -7  14    1.15    1.04
  -5  -7  14   -0.30    1.29
   0   8 -14    3.63    1.28
   0  -8 -14    6.16    1.26
   1   8 -14    6.32    1.44
  -1  -8 -14    8.32    1.31
  -1   8 -14    5.62    1.22
   1  -8 -14    7.31    1.38
  -2  -8 -14    1.84    0.89
   2   8 -14    1.88    1.11
   2  -8 -14    5.55    1.36
  -2  -8  14    3.77    0.70
  -3  -8 -14    5.56    1.03
   3   8 -14    4.73    1.60
  -3  -8  14    5.55    0.97
   3  -8 -14    7.71    1.42
  -4  -8 -14    1.07    1.05
   4  -8  14   -0.32    1.00
  -4  -8  14    1.14    1.07
  -5  -8  14   -0.02    1.32
   0   9 -14    5.64    1.40
   0  -9 -14    7.66    1.42
  -1  -9 -14    4.80    1.26
   1   9 -14    3.23    1.11
   1  -9 -14    4.52    1.07
  -1   9 -14    3.31    1.22
   2   9 -14    2.58    1.53
  -2  -9 -14    2.24    0.99
  -2  -9  14    2.67    0.69
   2  -9 -14    5.85    1.43
   3  -9  14   -0.98    1.00
  -3  -9 -14    0.59    1.04
  -3  -9  14    0.48    0.83
  -4  -9 -14   -0.34    1.13
  -4  -9  14    0.39    1.06
   0  10 -14    6.67    1.49
   0 -10 -14    7.00    1.46
   1  10 -14    6.74    1.62
  -1 -10 -14    9.21    1.46
  -1  10 -14    5.98    1.41
   1 -10 -14    9.88    1.52
   2  10 -14    1.53    1.53
   2 -10  14   -0.08    1.14
  -2 -10 -14    1.05    1.07
   2 -10 -14    3.77    1.44
  -2 -10  14    1.08    0.71
  -3 -10 -14    0.24    1.12
  -3 -10  14    0.96    0.93
  -4 -10 -14    1.76    1.28
  -4 -10  14   -0.53    1.09
   0 -11 -14    2.53    1.43
   0 -11  14   -1.33    1.01
   0  11 -14   -0.11    1.41
  -1 -11 -14    2.10    1.03
   1 -11  14   -2.36    1.31
   1  11 -14    1.32    1.60
   1 -11 -14    2.12    1.11
  -1 -11  14   -1.10    1.40
  -2 -11 -14    0.61    1.17
   2  11 -14    1.54    1.61
  -2 -11  14   -0.60    1.43
  -3 -11 -14   -0.09    1.37
  -3 -11  14   -0.05    0.99
  -4 -11 -14   -0.05    1.48
  -4 -11  14    1.33    1.15
   0 -12  14   -2.64    1.46
   0  12 -14    0.69    1.57
   0 -12 -14    2.50    1.50
  -1 -12 -14    3.19    1.44
   1  12 -14   -0.54    1.66
   1 -12 -14    1.74    1.54
  -1 -12  14   -2.77    1.51
  -2 -12 -14   -0.53    1.17
  -2 -12  14   -2.55    1.50
  -3 -12 -14   -0.20    1.36
  -3 -12  14   -0.44    1.03
   0  13 -14    1.48    1.70
   0 -13 -14    4.84    1.60
  -1 -13 -14    2.62    1.53
   1  13 -14   -0.45    1.33
  -2 -13 -14    0.31    1.35
  -3 -13 -14    0.10    1.46
  -3 -13  14    0.00    0.98
   0  14 -14   -1.85    1.73
  -2 -14 -14    0.51    1.45
  -2 -15 -14    3.35    1.58
   0   0 -15    0.68    1.10
   1   0 -15    2.09    0.92
  -1   0 -15    1.77    1.04
   2   0 -15    5.41    1.35
  -2   0 -15    6.24    0.98
   3   0 -15    1.72    1.37
   4   0 -15    3.28    1.52
   0   1 -15   18.96    1.94
   0  -1 -15   19.21    1.97
  -1  -1 -15    5.90    1.14
   1   1 -15    3.91    1.01
   1  -1 -15    6.46    1.32
  -1   1 -15    7.13    1.13
   2   1 -15    4.79    1.38
  -2  -1 -15    9.57    1.45
  -2   1 -15    5.90    0.97
   2  -1 -15    4.24    1.35
   3   1 -15    2.83    1.37
   3  -1 -15    2.42    1.34
   4   1 -15    2.10    1.49
   4  -1 -15    2.09    1.42
   0   2 -15   13.45    1.76
   0  -2 -15   12.23    1.44
  -1  -2 -15   29.88    2.29
   1   2 -15   28.52    2.43
   1  -2 -15   30.47    2.42
  -1   2 -15   30.78    2.24
  -2  -2 -15    5.60    1.09
   2   2 -15    4.46    1.07
  -2   2 -15    4.44    1.02
   2  -2 -15    3.67    1.32
   3   2 -15    0.01    1.39
   3  -2 -15    1.44    1.32
   4   2 -15    3.28    1.54
   4  -2 -15    4.23    1.52
   0  -3 -15    1.61    1.17
   0   3 -15   -0.24    1.13
  -1  -3 -15    6.12    1.14
   1   3 -15    5.31    1.31
   1  -3 -15    3.80    1.29
  -1   3 -15    2.93    1.04
  -2  -3 -15    5.88    1.12
   2   3 -15    3.34    1.34
   2  -3 -15    3.25    1.31
  -2   3 -15    3.54    0.92
   3   3 -15    6.43    1.53
  -3  -3  15    6.21    0.94
   3  -3 -15    7.36    1.48
   4  -3 -15    3.91    1.52
  -4  -3  15    2.31    1.05
  -5  -3  15    1.06    1.29
   0   4 -15   -0.17    1.14
   0  -4 -15    0.59    0.86
   1   4 -15    6.02    1.36
  -1  -4 -15    7.19    1.25
   1  -4 -15    6.78    1.08
  -1   4 -15    5.14    1.09
  -2  -4 -15    5.33    1.06
   2   4 -15    3.76    1.41
  -2  -4 -15    2.80    0.64
   2  -4 -15    3.84    1.33
  -2  -4  15    2.87    0.64
   3   4 -15   -0.13    1.43
  -3  -4  15    0.64    0.83
   3  -4 -15    1.04    1.33
  -4  -4  15    0.53    1.08
  -5  -4  15    2.09    1.23
   0  -5 -15    6.45    1.03
   0   5 -15    5.44    1.28
   1   5 -15    6.19    1.10
  -1  -5 -15    6.98    1.01
  -1   5 -15    5.45    1.13
   1  -5 -15    5.59    1.07
  -2  -5 -15    2.92    0.71
  -2  -5 -15    5.57    1.09
   2   5 -15    3.46    1.40
   2  -5 -15    5.60    1.35
  -2  -5  15    4.07    0.61
   3   5 -15   -0.40    1.45
  -3  -5  15    0.60    0.84
   3  -5 -15    1.27    1.37
  -4  -5  15    1.27    1.02
  -5  -5  15    0.56    1.30
   0   6 -15    0.14    0.91
   0  -6 -15    2.18    0.92
  -1  -6 -15    2.31    0.88
   1   6 -15    0.74    1.27
  -1   6 -15    1.28    1.07
   1  -6 -15    1.41    0.94
   2   6 -15    8.78    1.56
  -2  -6 -15    6.03    0.83
  -2  -6  15    8.37    0.87
   2  -6 -15    9.18    1.49
  -3  -6 -15    0.47    0.73
   3   6 -15    0.05    1.51
  -3  -6  15    0.24    0.77
   3  -6 -15    2.05    1.37
  -4  -6  15    0.79    0.99
  -5  -6  15   -0.20    1.27
   0   7 -15    0.86    1.24
   0  -7 -15    1.09    1.21
   1   7 -15    6.16    1.50
  -1  -7 -15    7.60    1.27
  -1   7 -15    5.10    1.24
   1  -7 -15    8.86    1.44
  -2  -7 -15    3.17    0.83
   2   7 -15    2.08    1.49
  -2  -7  15    2.31    0.67
   2  -7 -15    4.26    1.36
   3   7 -15    1.96    1.57
  -3  -7 -15    0.71    0.96
  -3  -7  15    0.58    0.79
   3  -7 -15    1.59    1.05
  -4  -7  15    1.11    1.06
  -5  -7  15    0.34    1.25
   0   8 -15    0.22    1.29
   0  -8 -15    2.97    1.29
   1   8 -15   13.97    1.76
  -1  -8 -15   19.23    2.04
  -1   8 -15   13.90    1.90
   1  -8 -15   18.01    1.72
  -2  -8 -15    0.77    0.86
   2   8 -15    0.89    1.50
   2  -8 -15    2.93    1.39
  -2  -8  15    1.19    0.68
  -3  -8 -15    0.70    1.04
  -3  -8  15   -0.12    0.88
  -4  -8 -15    0.03    1.15
  -4  -8  15    0.79    1.04
   0   9 -15    1.32    1.03
   0  -9 -15    3.04    1.37
  -1  -9 -15    2.84    0.99
   1   9 -15    1.18    1.49
  -1   9 -15   -0.16    1.25
   1  -9 -15    3.59    1.41
   2   9 -15   -1.20    1.47
  -2  -9 -15   -0.53    1.06
   2  -9 -15    1.30    1.07
  -3  -9 -15    2.25    1.16
  -3  -9  15    1.12    0.85
  -4  -9 -15    0.07    1.22
  -4  -9  15   -0.17    1.18
   0  10 -15   -0.95    1.41
   0 -10 -15    3.00    1.40
  -1 -10 -15    3.43    1.34
   1  10 -15    0.41    1.53
   1 -10 -15    4.02    1.49
   2  10 -15    0.41    1.65
  -2 -10 -15    0.79    1.16
   2 -10 -15    1.85    1.13
  -3 -10 -15    0.24    1.14
  -3 -10  15    0.28    0.87
  -4 -10 -15   -0.50    1.37
  -4 -10  15   -0.46    1.22
   0 -11 -15    7.21    1.57
   0  11 -15    4.71    1.65
  -1 -11 -15    4.07    1.41
   1  11 -15   -0.49    1.58
   1 -11  15   -0.46    1.03
   1 -11 -15    3.57    1.55
  -2 -11 -15    1.39    1.25
  -2 -11  15   -1.79    1.44
  -3 -11 -15    0.34    1.23
  -3 -11  15    0.37    0.89
  -4 -11 -15   -0.47    1.35
  -4 -11  15   -0.18    1.25
   0 -12 -15    5.20    1.63
   0  12 -15    0.92    1.62
   1  12 -15    0.13    1.76
  -1 -12 -15    3.96    1.45
  -1 -12  15   -1.18    1.17
  -2 -12 -15    0.64    1.27
  -2 -12  15   -1.89    1.57
  -3 -12 -15    0.56    1.32
   0  13 -15   -0.43    1.29
   0 -13 -15    2.21    1.60
  -2 -13 -15    2.02    1.41
  -3 -13 -15    0.54    1.41
  -2 -14 -15    4.27    1.60
   0   0 -16   73.20    4.43
  -1   0 -16    1.90    1.09
   1   0 -16   -0.32    0.93
   2   0 -16    5.04    1.45
   3   0 -16    1.71    1.45
   0   1 -16    3.66    1.22
   0  -1 -16    4.51    1.25
  -1  -1 -16   10.73    1.69
   1   1 -16    9.05    1.48
  -1   1 -16    8.18    1.27
   1  -1 -16    7.35    1.46
   2   1 -16    8.23    1.24
   2  -1 -16    6.53    1.46
   3   1 -16    0.12    1.48
   3  -1 -16    1.10    1.39
   0  -2 -16    0.38    1.20
   0   2 -16    0.23    0.91
  -1  -2 -16    6.78    1.24
   1   2 -16    6.21    1.38
   1  -2 -16    5.33    1.09
  -1   2 -16    5.46    1.18
   2   2 -16   -0.06    1.38
   2  -2 -16    0.22    1.32
   3   2 -16    6.89    1.30
   3  -2 -16    7.97    1.58
   0   3 -16    0.79    1.21
   0  -3 -16    0.16    1.20
  -1  -3 -16   19.58    1.99
   1   3 -16   17.07    1.74
  -1   3 -16   17.32    1.86
   1  -3 -16   18.93    2.13
   2   3 -16    0.49    1.36
   2  -3 -16    1.26    1.36
   3   3 -16    1.09    1.53
   3  -3 -16    1.18    1.44
   0   4 -16   24.34    2.31
   0  -4 -16   26.59    2.37
   1   4 -16    6.17    1.46
  -1  -4 -16    7.08    1.29
   1  -4 -16    6.69    1.43
  -1   4 -16    5.25    0.96
   2   4 -16    1.29    1.44
   2  -4 -16    2.92    1.40
   3   4 -16    2.68    1.53
  -3  -4  16    2.95    0.89
   3  -4 -16    3.33    1.48
  -4  -4  16    1.41    1.05
  -5  -4  16    1.46    1.31
   0   5 -16    0.22    1.25
   0  -5 -16    1.91    1.27
   1   5 -16    1.81    1.36
  -1  -5 -16    1.84    1.20
   1  -5 -16    3.89    1.36
  -1   5 -16    1.41    1.12
  -2  -5 -16    6.75    0.80
   2   5 -16    6.28    1.58
   2  -5 -16    8.32    1.52
  -2  -5  16    6.51    0.75
   3   5 -16    0.91    1.59
  -3  -5  16    0.45    0.78
   3  -5 -16    3.70    1.48
  -4  -5  16    2.15    1.04
  -5  -5  16    0.39    1.23
   0   6 -16   19.35    1.85
   0  -6 -16   22.48    2.23
  -1  -6 -16    1.52    1.21
   1   6 -16   -0.06    1.37
  -1   6 -16    0.82    1.16
   1  -6 -16    2.57    1.33
  -2  -6 -16    1.56    0.82
   2   6 -16    2.03    1.52
   2  -6 -16    4.19    1.39
  -2  -6  16    2.27    0.69
   3   6 -16   -0.15    1.61
  -3  -6  16    0.65    0.79
   3  -6 -16    1.30    1.10
  -4  -6  16   -0.14    1.03
   0  -7 -16    0.25    0.95
   0   7 -16   -0.14    1.33
  -1  -7 -16    5.92    1.29
   1   7 -16    0.76    1.47
  -1   7 -16    1.69    1.21
   1  -7 -16    3.37    1.08
  -2  -7 -16    0.81    0.88
   2   7 -16    1.23    1.53
   2  -7 -16    3.19    1.43
  -3  -7 -16    0.04    0.82
  -3  -7  16   -0.49    0.87
  -4  -7  16    0.35    1.04
   0  -8 -16    5.18    1.42
   0   8 -16    2.35    1.36
  -1  -8 -16    2.68    1.29
   1   8 -16    0.38    1.48
   1  -8 -16    3.51    1.42
  -1   8 -16    0.92    1.25
   2   8 -16   -1.40    1.59
  -2  -8 -16   -1.00    0.87
   2  -8 -16    1.67    1.41
  -3  -8 -16    0.55    0.93
  -3  -8  16    0.04    0.80
  -4  -8  16    0.10    1.15
   0   9 -16    1.63    1.47
   0  -9 -16    2.62    1.09
  -1  -9 -16    5.05    1.35
   1   9 -16   -0.33    1.50
   1  -9 -16    5.26    1.52
   2   9 -16   -0.55    1.58
  -2  -9 -16   -1.41    0.96
   2  -9 -16    2.01    1.50
  -3  -9 -16    0.47    1.04
  -3  -9  16    1.37    0.95
  -4  -9  16    0.08    1.18
   0  10 -16    4.38    1.25
   0 -10 -16    5.79    1.22
   1  10 -16    0.07    1.64
  -1 -10 -16    2.65    1.40
   1 -10 -16    4.22    1.55
  -2 -10 -16    0.48    1.08
  -3 -10 -16   -0.12    1.24
  -4 -10 -16   -0.66    1.21
  -4 -10  16    0.64    1.23
   0 -11 -16    2.29    1.17
   0  11 -16   -0.21    1.58
  -1 -11 -16    3.19    1.54
   1  11 -16   -0.92    1.71
  -2 -11 -16    1.91    1.21
  -2 -11  16   -1.18    1.53
  -3 -11 -16   -1.44    1.23
   0 -12 -16    4.63    1.64
   0  12 -16    0.36    1.72
  -2 -12 -16    1.92    1.32
  -3 -12 -16   -0.25    1.36
  -2 -13 -16    1.85    1.52
   0   0 -17    1.41    1.30
   1   0 -17    3.72    1.41
  -1   0 -17    3.24    1.16
   2   0 -17   13.91    2.17
   3   0 -17    2.74    1.53
   0   1 -17    9.67    1.50
   0  -1 -17    9.13    1.51
   1   1 -17    2.81    1.37
  -1  -1 -17    3.21    1.22
  -1   1 -17    2.82    1.19
   1  -1 -17    2.71    1.40
   2   1 -17    3.15    1.50
   2  -1 -17    2.25    1.12
   3   1 -17    2.25    1.55
   3  -1 -17    2.90    1.58
   0   2 -17   13.09    2.02
   0  -2 -17   14.07    2.09
   1   2 -17    9.74    1.66
  -1  -2 -17   11.83    1.83
  -1   2 -17   14.89    1.81
   1  -2 -17   13.12    1.65
   2   2 -17    4.99    1.23
   2  -2 -17    5.18    1.51
   3   2 -17    1.12    1.63
   3  -2 -17    3.80    1.58
   0   3 -17    1.18    1.27
   0  -3 -17    1.63    1.01
  -1  -3 -17   12.22    1.89
   1   3 -17    7.44    1.59
   1  -3 -17   10.74    1.58
  -1   3 -17    9.01    1.39
   2   3 -17    0.14    1.51
   2  -3 -17    2.35    1.46
   3   3 -17    5.77    1.73
   3  -3 -17    7.88    1.69
   0   4 -17    3.03    1.36
   0  -4 -17    2.55    1.04
   1   4 -17    5.14    1.52
  -1  -4 -17    7.13    1.36
   1  -4 -17    6.90    1.49
  -1   4 -17    4.89    1.26
   2   4 -17    1.80    1.19
   2  -4 -17    3.19    1.45
   3   4 -17    1.97    1.28
   3  -4 -17    3.60    1.58
   0   5 -17   10.20    1.59
   0  -5 -17   10.38    1.56
  -1  -5 -17    3.21    1.28
   1   5 -17    3.26    1.50
  -1   5 -17    2.15    1.23
   1  -5 -17    3.35    1.11
   2   5 -17    1.95    1.59
   2  -5 -17    3.72    1.17
  -3  -5  17    0.94    0.80
  -4  -5  17    1.65    1.17
   0   6 -17    0.68    1.04
   0  -6 -17    2.12    1.31
   1   6 -17    1.38    1.47
  -1  -6 -17    3.34    1.31
  -1   6 -17    1.98    1.27
   1  -6 -17    2.90    1.42
   2   6 -17    4.31    1.64
   2  -6 -17    4.85    1.54
  -3  -6  17   -0.56    0.85
  -4  -6  17   -0.13    1.04
   0  -7 -17   13.79    2.12
   0   7 -17    9.71    1.67
  -1  -7 -17    3.90    1.37
   1   7 -17    1.41    1.56
   1  -7 -17    2.89    1.46
  -1   7 -17    0.92    1.24
  -2  -7 -17    0.67    0.91
   2   7 -17    1.45    1.61
   2  -7 -17    3.68    1.53
  -3  -7  17    2.34    0.92
  -4  -7  17    1.82    1.06
   0   8 -17    0.58    1.09
   0  -8 -17    1.57    1.08
  -1  -8 -17    7.77    1.44
   1   8 -17    6.55    1.73
   1  -8 -17    8.61    1.62
   2   8 -17    1.14    1.71
  -2  -8 -17   -0.10    0.88
  -4  -8  17    1.10    1.16
   0   9 -17    0.63    1.51
   0  -9 -17    3.30    1.46
   1   9 -17    2.85    1.29
  -1  -9 -17    5.14    1.44
   1  -9 -17    3.12    1.19
  -2  -9 -17    0.80    1.12
  -3  -9 -17    1.96    1.16
   0  10 -17    1.28    1.63
   0 -10 -17    2.87    1.53
   1  10 -17    3.33    1.74
   1 -10 -17    4.36    1.27
  -2 -10 -17    3.45    1.24
  -3 -10 -17    1.06    1.14
   0  11 -17    0.53    1.68
   0 -11 -17    5.76    1.64
  -2 -11 -17    1.72    1.34
  -3 -11 -17   -0.40    1.31
  -2 -12 -17    2.43    1.42
  -2 -13 -17    2.47    1.42
   0   0 -18    7.29    1.23
   1   0 -18    5.24    1.57
  -1   0 -18    5.38    1.32
   2   0 -18    3.85    1.24
   0  -1 -18    3.28    1.40
   0   1 -18    0.58    1.38
   1   1 -18    2.00    1.15
  -1  -1 -18    3.84    1.33
  -1   1 -18    3.45    1.30
   1  -1 -18    3.71    1.50
   2   1 -18    3.27    1.61
   2  -1 -18    2.25    1.19
   0   2 -18    2.13    1.08
   0  -2 -18    2.92    1.43
   1   2 -18    2.28    1.51
  -1  -2 -18    2.43    1.00
   1  -2 -18    3.30    1.16
  -1   2 -18    4.67    1.26
   2   2 -18    5.49    1.69
   2  -2 -18    5.91    1.60
   0   3 -18    3.37    1.44
   0  -3 -18    3.42    1.44
   1   3 -18    5.99    1.60
  -1   3 -18    7.17    1.38
   1  -3 -18    4.69    1.22
   2   3 -18    1.15    1.23
   2  -3 -18    4.33    1.55
   0  -4 -18    1.63    1.40
   0   4 -18    1.44    1.36
  -1  -4 -18    2.08    1.33
   1   4 -18    1.81    1.51
  -1   4 -18    0.84    1.27
   1  -4 -18    2.93    1.15
   2   4 -18    5.59    1.72
   2  -4 -18    4.94    1.28
   0  -5 -18    1.87    1.45
   0   5 -18    1.63    1.45
   1   5 -18    0.81    1.57
  -1  -5 -18    3.71    1.38
  -1   5 -18    2.11    1.28
   1  -5 -18    2.69    1.52
   2   5 -18    5.46    1.77
   2  -5 -18    5.45    1.61
   0   6 -18    2.89    1.17
   0  -6 -18    4.30    1.50
  -1  -6 -18    5.91    1.45
   1   6 -18    3.03    1.26
   1  -6 -18    5.22    1.58
   2   6 -18    2.62    1.33
   2  -6 -18    6.36    1.66
  -4  -6  18   -0.95    1.04
   0   7 -18    3.01    1.55
   0  -7 -18    3.30    1.15
   1   7 -18    3.38    1.70
  -1  -7 -18    5.58    1.40
   1  -7 -18    3.29    1.20
  -4  -7  18    0.25    1.13
   0  -8 -18    3.34    1.52
   0   8 -18    1.67    1.53
   1   8 -18    2.49    1.72
   1  -8 -18    4.59    1.58
  -2  -8 -18    4.81    1.08
   0  -9 -18    4.24    1.60
   0   9 -18    2.98    1.62
   1   9 -18    2.58    1.71
   1  -9 -18    5.96    1.70
  -2  -9 -18    1.29    1.01
   0  10 -18    2.37    1.73
   0 -10 -18    5.13    1.64
  -2 -10 -18    0.35    1.10
  -2 -11 -18    1.68    1.20
  -2 -12 -18    2.16    1.33
   0   0 -19    1.35    1.10
  -1   0 -19    7.97    1.49
   1   0 -19    6.08    1.69
   2   0 -19    4.97    1.66
   0  -1 -19    8.81    1.64
   0   1 -19    7.14    1.60
   1   1 -19    5.31    1.68
  -1  -1 -19    6.11    1.45
   1  -1 -19    6.15    1.65
  -1   1 -19    7.27    1.44
   2   1 -19    3.67    1.31
   2  -1 -19    3.81    1.67
   0  -2 -19    9.34    1.66
   0   2 -19    8.14    1.66
   1   2 -19    4.19    1.29
  -1  -2 -19    6.69    1.42
  -1   2 -19    4.88    1.42
   1  -2 -19    5.17    1.60
   2   2 -19    5.11    1.73
   2  -2 -19    6.28    1.70
   0   3 -19    2.03    1.16
   0  -3 -19    4.38    1.56
   1   3 -19    1.65    1.59
  -1  -3 -19    3.67    1.36
   1  -3 -19    3.12    1.57
   2   3 -19    5.65    1.80
   2  -3 -19    5.76    1.35
   0   4 -19    5.70    1.62
   0  -4 -19    7.00    1.64
  -1  -4 -19    4.76    1.43
   1   4 -19    2.29    1.66
   1  -4 -19    2.56    1.62
   2   4 -19    3.65    1.80
   2  -4 -19    4.61    1.64
   0   5 -19    8.53    1.69
   0  -5 -19    8.97    1.68
  -1  -5 -19    2.39    1.15
   1   5 -19    2.58    1.65
   1  -5 -19    5.38    1.64
   2   5 -19    3.32    1.79
   0  -6 -19    2.69    1.51
   0   6 -19    4.28    1.61
   1   6 -19    3.40    1.69
   1  -6 -19    4.68    1.30
   0  -7 -19    3.11    1.58
   0   7 -19    3.36    1.65
   1   7 -19    2.98    1.80
   1  -7 -19    5.79    1.71
   0  -8 -19    6.91    1.66
   0   8 -19    5.03    1.69
   1   8 -19    1.14    1.78
   0  -9 -19    4.32    1.28
  -2 -10 -19    1.87    1.24
  -2 -11 -19    2.89    1.35
   0   0 -20    4.45    1.60
   1   0 -20   21.35    2.63
   0   1 -20    3.42    1.24
   0  -1 -20    5.13    1.63
   1   1 -20    7.14    1.79
   1  -1 -20    6.33    1.72
   0   2 -20    3.58    1.61
   0  -2 -20    5.35    1.63
   1   2 -20    4.01    1.77
   1  -2 -20    5.73    1.71
   0  -3 -20   22.01    2.65
   0   3 -20   23.26    2.65
   1   3 -20    5.17    1.78
   1  -3 -20    4.96    1.73
   0   4 -20    5.67    1.64
   1   4 -20    2.38    1.35
   1  -4 -20    7.17    1.78
   0   5 -20    2.96    1.64
   1   5 -20    3.38    1.77
   1  -5 -20    4.05    1.33
   0   6 -20    2.10    1.69
   1   6 -20    6.06    1.89
   1  -6 -20    7.36    1.83
   0   7 -20    4.84    1.75
   0   0 -21    6.40    1.75
   1   0 -21    5.30    1.75
   0  -1 -21    4.47    1.68
   1   1 -21    7.26    1.82
   1  -1 -21    5.94    1.80
   0   2 -21    5.12    1.35
   0  -2 -21    6.54    1.74
   1   2 -21    6.31    1.85
   1  -2 -21    5.72    1.82
   0  -3 -21    6.92    1.73
   0   3 -21    3.35    1.68
   1   3 -21    4.72    1.87
   1  -3 -21    5.31    1.84
   0  -4 -21    5.38    1.66
   0   4 -21    4.28    1.76
   1   4 -21    4.06    1.88
   0   5 -21    5.71    1.81
   0   0 -22    6.88    1.85
   0  -1 -22    8.02    1.86
   0   1 -22    7.86    1.89
   0  -2 -22    7.60    1.85
   0   2 -22    7.41    1.94
   0  -3 -22    4.27    1.37
   0   0   0    0.00    0.00
;
_shelx_hkl_checksum     22552
_shelx_res_file
;
    shelx.res created by SHELXL-2014/7
TITL ns7 in P2(1)2(1)2(1)
CELL  0.71073   4.6834  12.9567  16.1130   90.000   90.000   90.000
ZERR     4.00   0.0002   0.0007   0.0008    0.000    0.000    0.000
LATT   -1
SYMM   1/2-X,-Y,1/2+Z
SYMM   1/2+X,1/2-Y,-Z
SYMM   -X,1/2+Y,1/2-Z
SFAC  C    H    N    O    BR
UNIT  40   32   4    8    4
MERG 2
L.S. 4
BOND $H
FMAP 2
PLAN 20
ACTA
HTAB
CONF
EQIV $1 -x+1, y+1/2, -z+1/2
HTAB C2 O1_$1
HTAB C10 O2_$1
EQIV $2 -x+2, y+1/2, -z+1/2
HTAB C10 O2_$2
EQIV $3 x-1, y, z
HTAB C9 Br1_$3
WPDB -1
MPLA (11) C1 C2 C3 C4 C5 C6 C7 C8 N1 O1 O2
MPLA (3) C9 C10 BR1
WGHT    0.016700    0.363800
FVAR       0.19593
MOLE   1
BR1   5    0.832169    0.838207    0.062267    11.00000    0.07145    0.05702 =
         0.05428   -0.00689    0.00592   -0.00077
O1    4    0.452722    0.700518    0.234920    11.00000    0.09018    0.05494 =
         0.07068   -0.01183   -0.00270   -0.03629
O2    4    0.844721    0.640873    0.368384    11.00000    0.10228    0.03231 =
         0.07193    0.01382    0.01278    0.00463
N1    3    0.651610    0.860656    0.258400    11.00000    0.04243    0.03522 =
         0.03562    0.00224   -0.00135   -0.00547
C1    1    0.848982    0.900512    0.315578    11.00000    0.03767    0.03193 =
         0.02819   -0.00281    0.00707   -0.00088
C2    1    0.928790    1.002043    0.326817    11.00000    0.05661    0.02872 =
         0.04324   -0.00019    0.00646   -0.00099
AFIX  43
H2    2    0.851997    1.054810    0.294681    11.00000   -1.20000
AFIX   0
C3    1    1.128939    1.021790    0.388287    11.00000    0.06880    0.04528 =
         0.04731   -0.01463    0.01088   -0.01623
AFIX  43
H3    2    1.189580    1.089361    0.396554    11.00000   -1.20000
AFIX   0
C4    1    1.241421    0.944614    0.437677    11.00000    0.05994    0.07788 =
         0.03382   -0.00745    0.00283   -0.01083
AFIX  43
H4    2    1.375463    0.960609    0.478272    11.00000   -1.20000
AFIX   0
C5    1    1.155079    0.844545    0.426713    11.00000    0.05265    0.06272 =
         0.03554    0.00824    0.00447    0.00563
AFIX  43
H5    2    1.227623    0.792042    0.459943    11.00000   -1.20000
AFIX   0
C6    1    0.959185    0.823341    0.365640    11.00000    0.04453    0.03798 =
         0.02601   -0.00075    0.00584    0.00197
C7    1    0.822217    0.727647    0.341449    11.00000    0.05959    0.03208 =
         0.04251    0.00201    0.01714    0.00300
C8    1    0.616670    0.756933    0.270297    11.00000    0.05766    0.03842 =
         0.04132   -0.00539    0.01038   -0.01123
C9    1    0.498509    0.919784    0.196405    11.00000    0.04125    0.05308 =
         0.04497    0.00030   -0.00378    0.00391
AFIX  23
H9A   2    0.417879    0.980496    0.222701    11.00000   -1.20000
H9B   2    0.341231    0.878409    0.175734    11.00000   -1.20000
AFIX   0
C10   1    0.676462    0.953260    0.124821    11.00000    0.06077    0.04044 =
         0.04842    0.00486   -0.00515    0.00536
AFIX  23
H10A  2    0.832471    0.995561    0.145089    11.00000   -1.20000
H10B  2    0.561228    0.995512    0.088108    11.00000   -1.20000
AFIX   0
HKLF 4
REM  ns7 in P2(1)2(1)2(1)
REM R1 =  0.0549 for    1663 Fo > 4sig(Fo)  and  0.1384 for all    3150 data
REM    127 parameters refined using      0 restraints
END
WGHT      0.0167      0.3593
REM Instructions for potential hydrogen bonds
HTAB C2 O1_$1
HTAB C10 O2_$2
REM Highest difference peak  0.700,  deepest hole -0.593,  1-sigma level  0.075
Q1    1   0.8436  0.8397  0.1188  11.00000  0.05    0.70
Q2    1   0.8287  0.8381  0.0042  11.00000  0.05    0.64
Q3    1   0.8330  0.8735  0.0620  11.00000  0.05    0.53
Q4    1   0.6710  0.8281  0.0603  11.00000  0.05    0.51
Q5    1   0.8331  0.8818  0.2619  11.00000  0.05    0.31
Q6    1   0.8470  0.8239  0.1816  11.00000  0.05    0.28
Q7    1   0.6535  0.8191  0.2608  11.00000  0.05    0.25
Q8    1   0.6782  0.8604  0.2120  11.00000  0.05    0.25
Q9    1   0.8250  0.8410 -0.0614  11.00000  0.05    0.22
Q10   1   0.3541  1.0196  0.0939  11.00000  0.05    0.22
Q11   1   1.1304  0.8367  0.3723  11.00000  0.05    0.22
Q12   1   0.9861  0.8615 -0.0396  11.00000  0.05    0.22
Q13   1   0.9557  0.8238  0.4163  11.00000  0.05    0.21
Q14   1   1.1607  0.9973  0.3375  11.00000  0.05    0.21
Q15   1   1.0089  0.8256  0.3198  11.00000  0.05    0.20
Q16   1   1.6315  1.1567  0.3981  11.00000  0.05    0.20
Q17   1   0.6774  0.7939 -0.0415  11.00000  0.05    0.20
Q18   1   0.8443  0.9441  0.1164  11.00000  0.05    0.20
Q19   1   1.0126  0.8429  0.2601  11.00000  0.05    0.20
Q20   1   0.1806  0.6397  0.3014  11.00000  0.05    0.20
;
_shelx_res_checksum     16672
data_Global
_journal_date_recd_electronic     2016-09-17
_journal_date_accepted     2016-10-06
_journal_name_full     'Acta Crystallographica, Section E'
_journal_year     2016
_journal_volume     72
_journal_issue     11
_journal_page_first     1569
_journal_page_last     1573
_journal_paper_category     GO
_journal_paper_doi     10.1107/S2056989016015760
_journal_coeditor_code     SU5327
_publ_contact_author_name     'Sundar T.V.'
_publ_contact_author_address
;
Postgraduate and Research Department of Physics,
National College (Autonomous), Tiruchirappalli 620 001, Tamilnadu,
India
;
_publ_contact_author_email     sunvag@gmail.com
_publ_contact_author_fax     ?
_publ_contact_author_phone     ?
_publ_section_title
;
Crystal and geometry-optimized structure, and Hirshfeld surface analysis of
1-(2-bromoethyl)indoline-2,3-dione
;
loop_
    _publ_author_name
    _publ_author_footnote
    _publ_author_address
    'N. Sharmila' .
;
Postgraduate and Research Department of Physics,
National College (Autonomous), Tiruchirappalli 620 001, Tamilnadu,
India
;
    'T. V. Sundar' .
;
Postgraduate and Research Department of Physics,
National College (Autonomous), Tiruchirappalli 620 001, Tamilnadu,
India
;
    'G. Sathish' .
;
School of Chemistry, Bharathidasan University,
Tiruchirappalli 620 024, Tamilnadu,
India
;
    'P. Venkatesan' .
;
Laboratorio de Pol\'imeros, Centro de Qu\'imica Instituto de Ciencias,
Benem\'erita Universidad Aut\'onoma de Puebla (BUAP), Complejo de Ciencias,
ICUAP, Edif. 103H, 22 Sur y San Claudio, C.P. 72570 Puebla, Puebla,
Mexico
;
_publ_section_synopsis
;
In the title compound, the isatin (1<i>H</i>-indole-2,3-dione) moiety is almost
planar (r.m.s. deviation = 0.026 \%A). In the crystal, molecules are linked by
C---H...O hydrogen bonds, forming layers parallel to the <i>ab</i> plane, and
enclosing <i>R</i>~4~^4^(24) loops.
;
