# Supplementary material for: Crystal and geometry-optimized structure, and Hirshfeld surface analysis of 1-(2-bromo­eth­yl)indoline-2,3-dione
Source: Acta Crystallogr E Crystallogr Commun. 2016 Oct 11;72(Pt 11):1569–73. doi: 10.1107/S2056989016015760 (PMC5095835; doi:10.1107/S2056989016015760)
Supplement: Supplementary file 2 [file e-72-01569-Isup2.hkl]

data_I                                                                          
_shelx_title ' ns7 in P2(1)2(1)2(1)'                                            
_shelx_refln_list_code          4                                               
_shelx_F_calc_maximum      171.21                                               
_exptl_crystal_F_000       504.00                                               
_reflns_d_resolution_high  0.6561                                               
                                                                                
loop_                                                                           
 _space_group_symop_operation_xyz                                               
 'x, y, z'                                                                      
 '-x+1/2, -y, z+1/2'                                                            
 'x+1/2, -y+1/2, -z'                                                            
 '-x, y+1/2, -z+1/2'                                                            
                                                                                
_cell_length_a     4.6834                                                       
_cell_length_b    12.9567                                                       
_cell_length_c    16.1130                                                       
_cell_angle_alpha  90.000                                                       
_cell_angle_beta   90.000                                                       
_cell_angle_gamma  90.000                                                       
                                                                                
_shelx_F_squared_multiplier     1.000                                           
                                                                                
loop_                                                                           
 _refln_index_h                                                                 
 _refln_index_k                                                                 
 _refln_index_l                                                                 
 _refln_F_squared_calc                                                          
 _refln_F_squared_meas                                                          
 _refln_F_squared_sigma                                                         
 _refln_observed_status                                                         
   2   0   0       2105.43       2141.82        70.39 o                         
   4   0   0        566.07        608.28        24.30 o                         
   6   0   0        126.23        162.28        33.34 o                         
   1   1   0       2403.28       2521.41        46.19 o                         
   2   1   0       4770.24       4710.71        91.82 o                         
   3   1   0        129.58        137.95         6.20 o                         
   4   1   0        280.20        283.77        10.32 o                         
   5   1   0         52.22         84.51        19.54 o                         
   6   1   0         10.62         23.31        22.10 o                         
   7   1   0          6.00         29.00        26.70 o                         
   0   2   0       2108.33       2337.60        62.38 o                         
   1   2   0       1533.56       1599.77        30.79 o                         
   2   2   0        110.59        107.49         4.27 o                         
   3   2   0       1146.09       1187.17        28.76 o                         
   4   2   0         72.42         73.34         7.48 o                         
   5   2   0         25.12         28.74        16.83 o                         
   6   2   0          8.76         28.19        21.83 o                         
   7   2   0          0.12         43.76        38.81 o                         
   1   3   0       6419.24       6519.29       117.64 o                         
   2   3   0         62.29         74.21         4.26 o                         
   3   3   0         17.30         18.67         3.34 o                         
   4   3   0          0.16         -5.11         5.11 o                         
   5   3   0         83.09        107.37        18.49 o                         
   6   3   0          6.00         21.62        33.08 o                         
   7   3   0          3.90         49.23        41.68 o                         
   0   4   0       3472.06       3718.60        99.14 o                         
   1   4   0       6660.34       6818.93       122.60 o                         
   2   4   0        840.45        861.64        17.47 o                         
   3   4   0        465.75        435.60        11.93 o                         
   4   4   0         48.54         49.01         6.20 o                         
   5   4   0         55.84         51.31        26.83 o                         
   6   4   0         52.11         63.82        33.08 o                         
   1   5   0        450.77        448.47         9.39 o                         
   2   5   0       2487.33       2459.71        45.05 o                         
   3   5   0         67.77         87.88         5.35 o                         
   4   5   0        232.64        232.77        14.00 o                         
   5   5   0         31.51          9.38        27.87 o                         
   6   5   0          3.84          1.30        34.12 o                         
   0   6   0       9718.19       9908.12       263.40 o                         
   1   6   0          1.37          3.27         3.05 o                         
   2   6   0        368.49        365.03         8.78 o                         
   3   6   0        190.40        213.04         9.74 o                         
   4   6   0        129.87        167.22        13.26 o                         
   5   6   0          2.24          2.98        13.02 o                         
   6   6   0         10.14         11.46        35.68 o                         
   1   7   0       1093.73       1087.57        20.90 o                         
   2   7   0        879.59        878.87        20.28 o                         
   3   7   0         36.55         38.31         6.20 o                         
   4   7   0          6.61         15.52        10.53 o                         
   5   7   0          9.85         -5.28        14.32 o                         
   6   7   0          0.08          8.86        39.07 o                         
   0   8   0         26.65         29.84         7.03 o                         
   1   8   0        339.41        354.95        10.63 o                         
   2   8   0         10.28         15.56         5.99 o                         
   3   8   0        284.70        287.47        12.92 o                         
   4   8   0         94.25         89.72        16.24 o                         
   5   8   0         47.42         44.20        16.05 o                         
   6   8   0          0.59        -28.13        40.63 o                         
   1   9   0       1258.63       1286.47        31.27 o                         
   2   9   0          1.71         -2.23         7.01 o                         
   3   9   0         37.55         35.69         9.65 o                         
   4   9   0         10.93         14.70        12.24 o                         
   5   9   0         36.87         52.01        18.29 o                         
   6   9   0          0.00         21.62        43.76 o                         
   0  10   0       1577.82       1675.11        96.64 o                         
   1  10   0        769.91        774.36        23.22 o                         
   2  10   0        670.65        657.43        19.11 o                         
   3  10   0        493.41        493.84        19.25 o                         
   4  10   0         53.57         57.64        13.59 o                         
   5  10   0          2.24         16.07        19.03 o                         
   6  10   0          7.29        -23.44        46.36 o                         
   1  11   0        165.90        191.23        12.90 o                         
   2  11   0        109.47        128.02        12.56 o                         
   3  11   0          5.17          2.66        12.29 o                         
   4  11   0         58.66         38.89        20.03 o                         
   5  11   0          1.61        -13.14        19.70 o                         
   0  12   0        922.27        970.27        66.94 o                         
   1  12   0         61.21         68.00        14.45 o                         
   2  12   0          9.76         11.98        12.69 o                         
   3  12   0          1.13        -12.31        13.70 o                         
   4  12   0         10.20         10.60        21.20 o                         
   5  12   0          0.90          4.43        42.20 o                         
   1  13   0        101.19         92.08        16.22 o                         
   2  13   0        140.25        138.30        16.16 o                         
   3  13   0          5.12         23.56        25.92 o                         
   4  13   0         29.32          7.74        23.77 o                         
   5  13   0          0.83         17.45        45.84 o                         
   0  14   0         12.97         -2.60        32.30 o                         
   1  14   0         23.13         10.44        17.17 o                         
   2  14   0          0.40        -14.95        17.96 o                         
   3  14   0        147.74        162.61        32.56 o                         
   4  14   0          0.02        -22.40        40.11 o                         
   5  14   0          1.75        -17.97        48.19 o                         
   1  15   0        102.90         88.91        19.97 o                         
   2  15   0         70.74         24.94        19.94 o                         
   3  15   0          6.22         15.37        37.25 o                         
   4  15   0         11.17          2.87        41.68 o                         
   0  16   0         80.64         31.00        40.89 o                         
   1  16   0         40.22         22.34        24.05 o                         
   2  16   0         48.03         36.42        52.09 o                         
   3  16   0         13.70          1.56        30.74 o                         
   4  16   0          6.54        -43.24        43.24 o                         
   1  17   0          0.75        -43.34        50.14 o                         
   2  17   0         52.99         92.99        37.25 o                         
   3  17   0          9.72          3.13        42.72 o                         
   0  18   0         16.82         32.56        32.56 o                         
   1  18   0         11.91         -8.60        36.73 o                         
   2  18   0          5.33         27.61        40.63 o                         
   1  19   0         32.48         30.48        40.63 o                         
   1   0   1        202.22        214.48         6.78 o                         
   2   0   1       3002.29       2974.45        62.77 o                         
   3   0   1       1062.35       1074.75        26.12 o                         
   4   0   1        603.25        611.48        19.61 o                         
   5   0   1          1.97          0.73         6.79 o                         
   6   0   1          2.14         42.65        18.96 o                         
   7   0   1          0.54         54.44        26.47 o                         
  -7   1   1          2.27         72.89        27.17 o                         
  -6   1   1         12.30         29.46        21.08 o                         
  -5   1   1         82.41         94.54         9.80 o                         
  -4   1   1         81.77         93.77         9.36 o                         
  -3   1   1        379.30        382.84        11.12 o                         
  -2   1   1        487.84        510.40        12.35 o                         
  -1   1   1       7292.72       7290.20       135.04 o                         
   0   1   1       1875.83       1890.01        60.42 o                         
   1   1   1       6485.44       6500.41       153.91 o                         
   2   1   1        582.87        569.70        10.67 o                         
   3   1   1        430.20        399.62        11.20 o                         
   4   1   1         52.06         72.71         7.78 o                         
   5   1   1         95.62         95.84        17.64 o                         
   6   1   1         14.76         44.79        22.10 o                         
   7   1   1          1.74         84.53        27.71 o                         
  -7   2   1          1.83         75.02        38.81 o                         
  -6   2   1         34.22         49.76        31.65 o                         
  -5   2   1        182.55        223.10        14.20 o                         
  -4   2   1        144.81        150.89        10.85 o                         
  -3   2   1         95.55         86.72         4.42 o                         
  -2   2   1       1001.81       1002.58        17.84 o                         
  -1   2   1      13220.11      12846.83       238.86 o                         
   0   2   1       8633.25       8006.99       190.97 o                         
   1   2   1      12473.47      12093.60       255.98 o                         
   2   2   1       1016.02       1001.30        18.93 o                         
   3   2   1         74.25         74.20         4.62 o                         
   4   2   1        132.51        128.51         9.71 o                         
   5   2   1        152.18        180.50        19.33 o                         
   6   2   1         33.43         57.34        19.10 o                         
   7   2   1          2.15         46.62        40.89 o                         
  -7   3   1          0.41         19.80        38.81 o                         
  -6   3   1          3.09         -2.34        30.48 o                         
  -5   3   1         51.57         54.86        10.27 o                         
  -4   3   1         63.91         61.65         4.83 o                         
  -3   3   1       2460.76       2476.76        45.44 o                         
  -2   3   1          1.98          4.33         2.23 o                         
  -1   3   1       3373.41       3405.05        66.63 o                         
   0   3   1        233.58        253.21         5.91 o                         
   1   3   1       3535.30       3543.96        71.46 o                         
   2   3   1         37.24         44.62         3.57 o                         
   3   3   1       2384.21       2408.11        52.30 o                         
   4   3   1         66.56         72.89         6.76 o                         
   5   3   1         40.26         61.04        17.47 o                         
   6   3   1          2.82          8.60        30.74 o                         
   7   3   1          0.83         -4.43        38.81 o                         
  -6   4   1          1.50         31.26        33.08 o                         
  -5   4   1        143.88        176.72        18.61 o                         
  -4   4   1        207.16        217.49        10.26 o                         
  -3   4   1        193.27        209.24         8.74 o                         
  -2   4   1       1107.75       1113.87        21.83 o                         
  -1   4   1       3822.80       3865.81        73.95 o                         
   0   4   1         47.27         48.16         2.77 o                         
   1   4   1       3802.76       3835.51        73.96 o                         
   2   4   1       1057.67       1070.86        23.52 o                         
   3   4   1        173.48        183.08         8.03 o                         
   4   4   1        232.56        243.07        10.67 o                         
   5   4   1        132.91        141.93        14.83 o                         
   6   4   1          0.52         14.59        34.64 o                         
  -6   5   1          7.87         34.38        34.64 o                         
  -5   5   1          9.95         15.93        13.50 o                         
  -4   5   1         17.87         30.06         8.56 o                         
  -3   5   1        203.86        189.65         7.58 o                         
  -2   5   1       1130.85       1186.96        22.68 o                         
  -1   5   1        745.58        771.54        15.68 o                         
   0   5   1       2590.54       2567.21        52.18 o                         
   1   5   1        836.31        860.07        14.83 o                         
   2   5   1       1013.36       1065.17        22.72 o                         
   3   5   1        202.36        173.13         8.28 o                         
   4   5   1         31.07         33.99         9.10 o                         
   5   5   1         14.53         10.09        12.03 o                         
   6   5   1          4.96        -11.46        33.60 o                         
  -6   6   1          5.88        -25.53        36.21 o                         
  -5   6   1          2.29         13.41        16.57 o                         
  -4   6   1        568.64        571.71        24.43 o                         
  -3   6   1         71.35         73.79         6.34 o                         
  -2   6   1       2303.95       2363.02        45.37 o                         
  -1   6   1       1201.24       1270.71        25.10 o                         
   0   6   1        618.95        665.11        14.73 o                         
   1   6   1       1336.86       1411.26        25.14 o                         
   2   6   1       2229.77       2271.00        45.37 o                         
   3   6   1        107.61        109.11         6.68 o                         
   4   6   1        527.04        499.80        20.58 o                         
   5   6   1          3.72          2.17        13.02 o                         
   6   6   1          5.36          0.52        37.25 o                         
  -6   7   1         14.07         20.84        29.17 o                         
  -5   7   1         21.24         25.46        15.87 o                         
  -4   7   1        136.21        154.14        12.94 o                         
  -3   7   1        390.17        393.45        12.95 o                         
  -2   7   1        496.76        509.90        14.85 o                         
  -1   7   1        276.65        254.58         8.64 o                         
   0   7   1       2664.85       2729.98        55.78 o                         
   1   7   1        354.27        344.52         8.15 o                         
   2   7   1        531.33        550.25        13.67 o                         
   3   7   1        372.58        387.64        13.44 o                         
   4   7   1        103.63        110.92        12.19 o                         
   5   7   1         13.22         25.69        15.41 o                         
   6   7   1         17.78         -2.34        36.73 o                         
  -6   8   1          1.78        -18.49        40.11 o                         
  -5   8   1         61.07         78.84        15.21 o                         
  -4   8   1         16.84         10.82        11.04 o                         
  -3   8   1         42.56         29.29         7.62 o                         
  -2   8   1        236.12        235.66        10.69 o                         
  -1   8   1       2833.16       2804.15        66.51 o                         
   0   8   1        682.32        686.22        15.76 o                         
   1   8   1       2630.58       2696.54        57.62 o                         
   2   8   1        254.34        261.66        10.06 o                         
   3   8   1         41.44         39.50         7.53 o                         
   4   8   1         17.15          9.37        13.20 o                         
   5   8   1         70.39         81.38        17.49 o                         
   6   8   1          1.52         -2.08        30.48 o                         
  -6   9   1          0.58        -17.45        42.72 o                         
  -5   9   1         12.15         15.54        17.97 o                         
  -4   9   1          8.27         16.10        11.91 o                         
  -3   9   1        435.97        440.21        17.85 o                         
  -2   9   1        119.03        115.56         8.70 o                         
  -1   9   1        636.25        681.63        23.92 o                         
   0   9   1         84.44         74.51        11.02 o                         
   1   9   1        794.29        809.96        20.23 o                         
   2   9   1        122.03        121.16         7.66 o                         
   3   9   1        383.73        387.54        16.67 o                         
   4   9   1         10.83         24.52        14.09 o                         
   5   9   1          7.10          8.38        17.19 o                         
   6   9   1          0.24        -31.78        31.78 o                         
  -6  10   1          1.59        -12.24        34.64 o                         
  -5  10   1         20.00         16.37        18.45 o                         
  -4  10   1         38.70         40.43        14.87 o                         
  -3  10   1          9.47         19.15        10.73 o                         
  -2  10   1        329.68        324.67        13.48 o                         
  -1  10   1        345.38        376.33        20.11 o                         
   0  10   1        571.31        601.61        25.81 o                         
   1  10   1        374.67        416.15        18.10 o                         
   2  10   1        347.59        345.66        14.61 o                         
   3  10   1         10.16          5.81        11.23 o                         
   4  10   1         33.01         44.02        15.92 o                         
   5  10   1         22.09         27.51        19.84 o                         
   6  10   1          1.78        -12.50        43.24 o                         
  -5  11   1          0.07        -27.62        29.69 o                         
  -4  11   1         17.36          8.68        15.42 o                         
  -3  11   1         24.22         19.50        12.14 o                         
  -2  11   1        529.01        551.64        22.75 o                         
  -1  11   1        160.71        147.93        11.11 o                         
   0  11   1        553.64        514.05        22.30 o                         
   1  11   1        205.74        192.92        14.18 o                         
   2  11   1        654.41        663.78        24.35 o                         
   3  11   1         18.20          5.54        13.94 o                         
   4  11   1         12.38         11.29        19.26 o                         
   5  11   1          0.56         26.89        20.74 o                         
  -5  12   1          5.07        -19.54        43.76 o                         
  -4  12   1         83.27        103.37        24.44 o                         
  -3  12   1         43.04         44.11        13.77 o                         
  -2  12   1        283.01        312.42        17.74 o                         
  -1  12   1        467.18        446.28        20.56 o                         
   0  12   1         16.10         13.29        18.33 o                         
   1  12   1        461.41        400.66        19.84 o                         
   2  12   1        255.35        283.71        20.48 o                         
   3  12   1         46.86         20.03        14.14 o                         
   4  12   1         85.53         69.12        21.90 o                         
   5  12   1          6.33        -21.88        31.26 o                         
  -5  13   1          3.16        -34.12        34.12 o                         
  -4  13   1          6.91        -23.62        23.62 o                         
  -3  13   1        125.52        132.78        18.65 o                         
  -2  13   1         49.36         61.66        14.38 o                         
  -1  13   1         94.96         94.38        13.35 o                         
   0  13   1        220.94        222.08        27.61 o                         
   1  13   1         93.69         75.78        16.05 o                         
   2  13   1         64.00         54.27        16.27 o                         
   3  13   1        142.11        144.95        22.68 o                         
   4  13   1          3.24        -29.43        37.25 o                         
   5  13   1          2.24          3.39        45.32 o                         
  -5  14   1          4.89        -48.19        48.19 o                         
  -4  14   1          0.19         11.98        42.72 o                         
  -3  14   1          0.18          2.31        21.88 o                         
  -2  14   1         11.12         -3.62        16.00 o                         
  -1  14   1        132.39        140.25        18.81 o                         
   0  14   1         68.88         39.52        23.85 o                         
   1  14   1        139.32        128.38        16.19 o                         
   2  14   1          6.70        -15.61        15.61 o                         
   3  14   1          0.09        -22.51        22.51 o                         
   4  14   1          0.21         -3.65        30.21 o                         
   5  14   1          4.41        -13.02        44.02 o                         
  -4  15   1          5.56         -9.38        44.80 o                         
  -3  15   1         24.36         -2.60        29.43 o                         
  -2  15   1         18.00        -18.91        24.84 o                         
  -1  15   1         19.34         -1.18        19.26 o                         
   0  15   1         29.76        -12.89        25.69 o                         
   1  15   1         22.79         14.64        19.05 o                         
   2  15   1         24.96        -15.38        19.37 o                         
   3  15   1         33.32         63.30        37.77 o                         
   4  15   1          4.30        -31.26        31.26 o                         
  -4  16   1          1.66        -46.62        46.62 o                         
  -3  16   1         22.69         31.00        40.63 o                         
  -2  16   1         38.71          3.23        26.47 o                         
  -1  16   1         33.38         18.29        21.30 o                         
   0  16   1         52.04         11.95        28.18 o                         
   1  16   1         30.70         13.52        20.58 o                         
   2  16   1         43.28         29.21        64.86 o                         
   3  16   1         24.16        -16.67        38.03 o                         
   4  16   1          3.48         20.06        43.24 o                         
  -3  17   1          1.49         25.01        45.06 o                         
  -2  17   1         14.72         -1.04        38.81 o                         
  -1  17   1          5.99        -32.17        32.17 o                         
   0  17   1         43.82         35.31        26.74 o                         
   1  17   1          8.43        -12.85        41.15 o                         
   2  17   1         20.02        -10.16        33.60 o                         
   3  17   1          1.47          9.38        39.85 o                         
  -2  18   1         10.34         54.18        40.63 o                         
  -1  18   1         33.37         44.02        29.69 o                         
   0  18   1          5.45         14.47        23.25 o                         
   1  18   1         39.93         73.19        36.73 o                         
   2  18   1         17.21         -1.56        39.33 o                         
  -1  19   1          1.70         33.34        40.37 o                         
   0  19   1          5.07         53.50        47.93 o                         
   1  19   1          3.97        -22.66        38.81 o                         
   0   0   2        149.92        160.30         7.09 o                         
   1   0   2       4150.03       3972.24        88.22 o                         
   2   0   2       3225.47       3303.86        69.49 o                         
   3   0   2        205.84        206.22         6.37 o                         
   4   0   2          9.86         17.44         7.44 o                         
   5   0   2         98.72        130.92        12.25 o                         
   6   0   2          1.64         39.42        21.06 o                         
   7   0   2          0.08         39.02        27.64 o                         
  -7   1   2          0.42         51.90        27.25 o                         
  -6   1   2         16.96          9.95        22.28 o                         
  -5   1   2          3.18         -0.29         9.50 o                         
  -4   1   2        233.50        219.35        13.16 o                         
  -3   1   2        490.88        496.96        12.76 o                         
  -2   1   2       1822.69       1831.40        38.76 o                         
  -1   1   2        385.39        439.03         8.87 o                         
   0   1   2        300.70        315.22         8.95 o                         
   1   1   2        283.40        325.85        18.75 o                         
   2   1   2       1856.15       1813.40        38.73 o                         
   3   1   2        432.42        426.81        11.64 o                         
   4   1   2        262.42        264.71        13.11 o                         
   5   1   2          7.13         25.66        14.21 o                         
   6   1   2         14.23         13.30        21.95 o                         
   7   1   2          0.12         28.00        27.35 o                         
  -7   2   2          2.01         99.76        39.33 o                         
  -6   2   2          7.89         34.34        25.53 o                         
  -5   2   2         51.64         66.01        11.02 o                         
  -4   2   2        347.84        370.48        16.01 o                         
  -3   2   2       1474.12       1496.50        30.10 o                         
  -2   2   2       2356.51       2343.44        40.13 o                         
  -1   2   2       1899.69       1848.28        41.12 o                         
   0   2   2         12.57         16.50         3.33 o                         
   1   2   2       2486.54       2401.44        75.42 o                         
   2   2   2       2271.73       2226.88        45.30 o                         
   3   2   2       1494.92       1499.51        32.73 o                         
   4   2   2        368.16        382.84        19.23 o                         
   5   2   2         45.30         49.51         9.13 o                         
   6   2   2          7.03         26.56        21.77 o                         
   7   2   2          2.69         32.30        38.81 o                         
  -7   3   2          1.26         12.50        37.51 o                         
  -6   3   2          6.22         23.96        31.78 o                         
  -5   3   2         22.11         36.53        11.51 o                         
  -4   3   2        131.08        129.66         7.69 o                         
  -3   3   2         52.11         49.20         2.82 o                         
  -2   3   2       1187.94       1228.42        23.96 o                         
  -1   3   2       2297.65       2329.14        47.23 o                         
   0   3   2       7891.31       7997.04       212.19 o                         
   1   3   2       2560.87       2583.65        50.70 o                         
   2   3   2       1162.04       1201.91        25.85 o                         
   3   3   2         61.67         59.72         5.23 o                         
   4   3   2        137.69        137.36         6.15 o                         
   5   3   2         15.08         17.70         9.19 o                         
   6   3   2          3.53         -5.73        34.38 o                         
   7   3   2          2.48         38.81        41.94 o                         
  -6   4   2          3.44        -15.63        29.95 o                         
  -5   4   2          9.07          3.40        14.06 o                         
  -4   4   2        480.95        486.93        14.89 o                         
  -3   4   2       1615.14       1607.43        31.65 o                         
  -2   4   2       2828.19       2866.16        57.32 o                         
  -1   4   2        354.15        347.42         8.15 o                         
   0   4   2       2249.96       2246.18        49.25 o                         
   1   4   2        378.34        374.05         8.67 o                         
   2   4   2       3035.03       3082.03        61.62 o                         
   3   4   2       1609.49       1596.92        37.01 o                         
   4   4   2        465.32        458.27        18.23 o                         
   5   4   2          9.48          8.92        10.92 o                         
   6   4   2          6.59         -3.13        26.05 o                         
  -6   5   2          5.69          5.73        34.12 o                         
  -5   5   2         87.67         81.77        16.71 o                         
  -4   5   2        273.87        282.10        10.92 o                         
  -3   5   2        605.00        638.00        14.55 o                         
  -2   5   2       1957.40       2015.50        37.31 o                         
  -1   5   2        428.18        420.30        11.90 o                         
   0   5   2          5.76         10.05         3.55 o                         
   1   5   2        536.58        538.77        11.34 o                         
   2   5   2       1700.90       1775.26        40.00 o                         
   3   5   2        690.83        709.29        19.41 o                         
   4   5   2        286.70        266.04        20.01 o                         
   5   5   2         82.92         65.19        14.54 o                         
   6   5   2          5.46         -1.30        35.42 o                         
  -6   6   2         23.17        -33.86        34.90 o                         
  -5   6   2        152.29        186.30        26.57 o                         
  -4   6   2        102.14        109.94         9.92 o                         
  -3   6   2         39.49         49.75         5.95 o                         
  -2   6   2        840.71        855.98        17.16 o                         
  -1   6   2       2584.97       2620.63        60.56 o                         
   0   6   2       4281.46       4387.78        95.83 o                         
   1   6   2       2806.65       2871.49        53.52 o                         
   2   6   2        729.42        745.56        20.05 o                         
   3   6   2         34.13         43.33         6.69 o                         
   4   6   2         97.56        116.10        13.44 o                         
   5   6   2        156.99        161.02        19.77 o                         
   6   6   2         23.60         62.25        28.13 o                         
  -6   7   2          0.04        -13.28        38.29 o                         
  -5   7   2          2.44        -12.10        18.67 o                         
  -4   7   2        120.17        118.69        11.57 o                         
  -3   7   2        444.70        453.83        14.20 o                         
  -2   7   2        601.57        607.53        17.44 o                         
  -1   7   2        734.54        721.34        17.66 o                         
   0   7   2        643.01        595.23        15.12 o                         
   1   7   2        733.11        716.13        15.71 o                         
   2   7   2        667.16        671.30        17.23 o                         
   3   7   2        444.22        458.65        14.38 o                         
   4   7   2        129.16        116.37        15.38 o                         
   5   7   2          0.48          2.83        15.85 o                         
   6   7   2          0.34        -23.44        37.77 o                         
  -6   8   2          1.62        -15.37        40.89 o                         
  -5   8   2         13.51          9.36        19.96 o                         
  -4   8   2        186.26        179.86        14.92 o                         
  -3   8   2        737.98        760.79        20.97 o                         
  -2   8   2        849.81        867.03        23.57 o                         
  -1   8   2       1318.14       1335.72        36.98 o                         
   0   8   2        562.00        631.31        16.23 o                         
   1   8   2       1212.18       1265.51        28.56 o                         
   2   8   2        964.12        968.85        23.44 o                         
   3   8   2        732.94        751.60        20.71 o                         
   4   8   2        154.95        142.39        15.56 o                         
   5   8   2         17.21         23.93        15.75 o                         
   6   8   2          1.09         -9.38        40.11 o                         
  -6   9   2          4.87          7.29        43.50 o                         
  -5   9   2         17.35         36.29        39.72 o                         
  -4   9   2         68.02         81.58        14.21 o                         
  -3   9   2         47.00         63.94        10.62 o                         
  -2   9   2        416.90        418.38        15.06 o                         
  -1   9   2        874.09        891.67        26.71 o                         
   0   9   2       1255.60       1275.38        43.26 o                         
   1   9   2        805.25        842.20        22.60 o                         
   2   9   2        491.63        502.62        15.45 o                         
   3   9   2         34.29         27.88        11.47 o                         
   4   9   2         74.82         79.97        15.93 o                         
   5   9   2         15.16         47.12        16.83 o                         
   6   9   2          6.49          1.30        42.20 o                         
  -6  10   2          2.44         11.46        46.62 o                         
  -5  10   2          7.64         -0.39        15.14 o                         
  -4  10   2         28.65         35.30        14.56 o                         
  -3  10   2         40.91         31.70        10.31 o                         
  -2  10   2         96.20        107.86         9.60 o                         
  -1  10   2        501.41        505.43        23.28 o                         
   0  10   2        914.44        884.50        32.59 o                         
   1  10   2        544.47        538.44        21.39 o                         
   2  10   2        109.64        103.30        10.66 o                         
   3  10   2         32.35         26.58        13.35 o                         
   4  10   2         20.52         36.21        16.58 o                         
   5  10   2          8.51          2.59        29.56 o                         
   6  10   2          3.87          5.73        44.02 o                         
  -5  11   2          4.72          0.40        20.06 o                         
  -4  11   2         36.76         40.60        16.41 o                         
  -3  11   2        123.67        139.98        14.23 o                         
  -2  11   2        413.48        432.65        27.33 o                         
  -1  11   2         45.50         50.69        12.53 o                         
   0  11   2        251.47        256.38        20.88 o                         
   1  11   2         64.26         67.24        11.45 o                         
   2  11   2        433.89        466.58        22.35 o                         
   3  11   2        121.89        128.47        15.56 o                         
   4  11   2         27.41         36.85        18.50 o                         
   5  11   2          3.81         22.25        21.14 o                         
  -5  12   2         15.65         22.92        43.24 o                         
  -4  12   2         25.27         26.68        16.70 o                         
  -3  12   2         73.20         60.70        15.97 o                         
  -2  12   2        326.61        346.38        20.15 o                         
  -1  12   2        268.95        247.58        21.35 o                         
   0  12   2        262.10        260.77        18.24 o                         
   1  12   2        346.27        318.26        19.94 o                         
   2  12   2        287.69        254.22        20.44 o                         
   3  12   2         66.88         52.92        17.63 o                         
   4  12   2         27.72         45.47        21.97 o                         
   5  12   2         14.70        -26.05        41.68 o                         
  -5  13   2          1.24        -13.54        46.89 o                         
  -4  13   2          1.91        -20.99        20.99 o                         
  -3  13   2         92.23         83.65        16.72 o                         
  -2  13   2         49.86         56.00        13.51 o                         
  -1  13   2        106.78        101.96        14.61 o                         
   0  13   2        222.74        200.21        24.22 o                         
   1  13   2        118.50        127.84        15.14 o                         
   2  13   2         48.25         53.87        14.62 o                         
   3  13   2         87.71         95.46        26.57 o                         
   4  13   2          0.72        -17.19        35.95 o                         
   5  13   2          1.36         -0.52        43.50 o                         
  -5  14   2          2.27        -34.12        46.36 o                         
  -4  14   2         14.62         55.74        42.98 o                         
  -3  14   2         15.56         38.69        17.56 o                         
  -2  14   2         85.65         87.68        16.21 o                         
  -1  14   2        116.94        116.29        15.00 o                         
   0  14   2         12.51          5.90        23.57 o                         
   1  14   2        106.90        111.18        20.00 o                         
   2  14   2         80.00         74.06        18.16 o                         
   3  14   2         17.98          2.67        24.01 o                         
   4  14   2         15.05        -11.98        28.91 o                         
   5  14   2          2.16        -42.98        43.76 o                         
  -4  15   2          3.55        -45.06        45.06 o                         
  -3  15   2          3.69         13.81        38.29 o                         
  -2  15   2         19.12         -4.36        26.85 o                         
  -1  15   2         76.91         74.38        18.46 o                         
   0  15   2         52.00         22.79        14.95 o                         
   1  15   2         75.51         69.96        17.59 o                         
   2  15   2         15.13          7.45        17.69 o                         
   3  15   2          2.73         28.13        35.95 o                         
   4  15   2          2.14         -5.73        40.89 o                         
  -4  16   2          2.61          9.64        47.93 o                         
  -3  16   2          6.49         17.71        42.20 o                         
  -2  16   2          0.84        -16.09        45.45 o                         
  -1  16   2         26.20         -8.47        19.31 o                         
   0  16   2         74.98         57.41        16.03 o                         
   1  16   2         27.71          3.97        18.83 o                         
   2  16   2          0.84        -38.17        64.60 o                         
   3  16   2          3.67         30.74        37.51 o                         
   4  16   2          2.79          4.17        43.76 o                         
  -3  17   2          0.35         23.44        44.80 o                         
  -2  17   2         10.06         14.07        40.89 o                         
  -1  17   2          0.67         -8.92        47.67 o                         
   0  17   2          4.48        -23.70        38.55 o                         
   1  17   2          2.68        -36.86        36.86 o                         
   2  17   2          3.58         20.58        33.60 o                         
   3  17   2          1.08         29.95        38.03 o                         
  -2  18   2          1.19         28.13        41.68 o                         
  -1  18   2         12.96        104.45        40.37 o                         
   0  18   2         33.39         71.37        31.78 o                         
   1  18   2          8.54         49.75        34.64 o                         
   2  18   2          2.08          4.95        38.29 o                         
  -1  19   2          3.55         27.87        41.42 o                         
   0  19   2          1.00         21.00        26.59 o                         
   1  19   2          5.02         19.54        37.51 o                         
   1   0   3      17396.40      15433.80       377.67 o                         
   2   0   3       3092.98       3189.58        67.33 o                         
   3   0   3       2990.23       2906.27        61.59 o                         
   4   0   3        183.91        193.77        11.77 o                         
   5   0   3         39.52         32.12        10.44 o                         
   6   0   3          4.78         36.74        21.02 o                         
   7   0   3          6.73         38.68        28.65 o                         
  -7   1   3          4.44         36.26        27.22 o                         
  -6   1   3          7.90         23.77        19.32 o                         
  -5   1   3         22.87         28.98        10.93 o                         
  -4   1   3        141.13        145.40        10.86 o                         
  -3   1   3         72.70         61.99         5.57 o                         
  -2   1   3        525.07        540.82        11.87 o                         
  -1   1   3       5446.58       5455.26       113.82 o                         
   0   1   3       6148.68       6059.92       161.04 o                         
   1   1   3       6530.58       6457.99       142.96 o                         
   2   1   3        717.61        690.26        25.79 o                         
   3   1   3         86.97         84.72         6.40 o                         
   4   1   3        103.50        108.32        10.43 o                         
   5   1   3         14.08         29.26         9.95 o                         
   6   1   3          8.22         27.38        18.98 o                         
   7   1   3          5.38         48.82        37.64 o                         
  -7   2   3          1.68         -4.95        37.51 o                         
  -6   2   3          7.66         30.24        19.43 o                         
  -5   2   3         16.32         15.79        11.42 o                         
  -4   2   3         55.67         62.84         9.04 o                         
  -3   2   3        575.41        565.65        12.90 o                         
  -2   2   3        847.44        856.79        16.61 o                         
  -1   2   3       4115.12       4253.36        98.61 o                         
   0   2   3       9184.97       9006.84       239.51 o                         
   1   2   3       4441.37       4599.72        98.63 o                         
   2   2   3        859.97        874.30        19.16 o                         
   3   2   3        609.58        592.64        14.08 o                         
   4   2   3         81.36         84.07         5.49 o                         
   5   2   3         18.38         35.06        10.24 o                         
   6   2   3          9.55         17.15        18.90 o                         
   7   2   3          1.61         32.56        41.68 o                         
  -7   3   3          0.30         36.47        38.55 o                         
  -6   3   3          0.97         17.45        30.74 o                         
  -5   3   3         16.96          8.06        12.08 o                         
  -4   3   3        289.70        290.29        15.08 o                         
  -3   3   3         74.12         73.40         3.32 o                         
  -2   3   3       4940.30       5048.84        96.09 o                         
  -1   3   3         47.41         48.78         3.06 o                         
   0   3   3        689.71        664.82        18.82 o                         
   1   3   3         87.09         82.83        10.68 o                         
   2   3   3       4912.71       4941.89       123.09 o                         
   3   3   3         51.62         50.47         4.33 o                         
   4   3   3        335.96        329.73        10.54 o                         
   5   3   3         15.61         20.58        10.76 o                         
   6   3   3          0.81         42.72        34.38 o                         
   7   3   3          0.20         42.72        41.94 o                         
  -6   4   3         23.71          3.39        32.04 o                         
  -5   4   3         34.45         37.45        17.32 o                         
  -4   4   3        108.23        137.52         7.44 o                         
  -3   4   3        727.07        767.43        15.95 o                         
  -2   4   3        351.90        357.65         8.64 o                         
  -1   4   3       1072.04       1098.97        25.77 o                         
   0   4   3       7893.25       7798.15       207.21 o                         
   1   4   3        936.23        982.83        24.07 o                         
   3   4   3        706.70        729.94        21.16 o                         
   4   4   3         98.04        105.11         9.72 o                         
   5   4   3         43.33         46.42        12.89 o                         
   6   4   3         28.32         43.50        35.16 o                         
  -6   5   3          6.62         -4.43        32.04 o                         
  -5   5   3         16.83          7.17        15.82 o                         
  -4   5   3          8.13          4.19         7.96 o                         
  -3   5   3          9.42         14.09         4.00 o                         
  -2   5   3        425.00        418.24        10.08 o                         
  -1   5   3       2579.48       2542.30        55.81 o                         
   0   5   3       4267.69       4361.96       104.28 o                         
   1   5   3       2572.36       2520.02        52.74 o                         
   2   5   3        451.22        457.60        12.19 o                         
   3   5   3         17.33         13.34         5.95 o                         
   4   5   3          8.36         -8.99        11.40 o                         
   5   5   3          5.33         13.96        14.89 o                         
   6   5   3          5.03         20.06        34.38 o                         
  -6   6   3          3.14         14.59        36.21 o                         
  -5   6   3         45.98         41.52        18.62 o                         
  -4   6   3         10.20          9.74         8.84 o                         
  -3   6   3       1525.34       1561.14        36.31 o                         
  -2   6   3        379.32        356.30         9.41 o                         
  -1   6   3       2067.86       2188.12        48.12 o                         
   0   6   3        678.68        774.11        18.32 o                         
   1   6   3       2027.93       2153.24        45.55 o                         
   2   6   3        342.99        328.38        12.42 o                         
   3   6   3       1520.32       1521.17        39.89 o                         
   4   6   3          1.81          2.68        12.06 o                         
   5   6   3         53.16         42.91        16.17 o                         
   6   6   3          4.04        -18.49        35.68 o                         
  -6   7   3          0.18        -34.90        35.16 o                         
  -5   7   3         34.04         42.11        19.26 o                         
  -4   7   3        175.66        172.13        14.09 o                         
  -3   7   3         97.59        106.40         7.45 o                         
  -2   7   3        386.29        393.89        12.01 o                         
  -1   7   3       2148.25       2184.89        48.70 o                         
   0   7   3         16.61         20.08         4.71 o                         
   1   7   3       2114.95       2179.15        42.93 o                         
   2   7   3        284.53        278.54        12.56 o                         
   3   7   3        132.56        138.52         8.83 o                         
   4   7   3        212.78        240.75        20.16 o                         
   5   7   3         41.39         43.31        17.59 o                         
   6   7   3          0.11        -25.27        38.03 o                         
  -6   8   3         14.70        -27.87        38.55 o                         
  -5   8   3          8.89          4.51        20.50 o                         
  -4   8   3         17.23         15.06        11.70 o                         
  -3   8   3         55.66         66.13         7.90 o                         
  -2   8   3        354.10        368.46        13.60 o                         
  -1   8   3        265.79        247.79        12.36 o                         
   0   8   3       2538.39       2550.76        56.77 o                         
   1   8   3        271.24        265.58         9.45 o                         
   2   8   3        378.25        384.64        12.86 o                         
   3   8   3         50.56         56.60         7.89 o                         
   4   8   3         19.78         38.48        14.35 o                         
   5   8   3          5.30          5.44        16.05 o                         
   6   8   3         14.99          5.99        40.37 o                         
  -6   9   3          1.23        -17.71        41.94 o                         
  -5   9   3         12.64          2.09        26.70 o                         
  -4   9   3        109.00        110.09        14.28 o                         
  -3   9   3         79.94         85.53        11.24 o                         
  -2   9   3        489.98        499.73        16.06 o                         
  -1   9   3        129.62        128.66         9.90 o                         
   0   9   3        160.79        171.19        13.49 o                         
   1   9   3        114.41        107.22         7.61 o                         
   2   9   3        502.56        509.55        15.52 o                         
   3   9   3         97.54         97.93        12.91 o                         
   4   9   3         96.30         89.30        15.36 o                         
   5   9   3         14.59         37.23        17.79 o                         
   6   9   3          1.09        -25.53        42.20 o                         
  -6  10   3          4.65         -9.12        34.64 o                         
  -5  10   3          0.88        -20.54        22.55 o                         
  -4  10   3         75.39         62.18        14.90 o                         
  -3  10   3        468.39        458.66        20.66 o                         
  -2  10   3        122.27        128.51        10.33 o                         
  -1  10   3        453.62        467.42        21.63 o                         
   0  10   3       1630.80       1620.27        53.57 o                         
   1  10   3        485.34        493.27        16.95 o                         
   2  10   3        113.52        111.82        12.85 o                         
   3  10   3        467.13        463.59        22.82 o                         
   4  10   3         76.05         55.76        17.02 o                         
   5  10   3          1.38         19.21        19.01 o                         
   6  10   3          3.75         17.45        45.06 o                         
  -5  11   3          9.71        -35.16        39.85 o                         
  -4  11   3          8.13         -4.53        17.77 o                         
  -3  11   3         23.45         17.66        12.47 o                         
  -2  11   3         22.32         27.37        12.07 o                         
  -1  11   3        588.03        593.86        24.70 o                         
   0  11   3        259.44        288.67        20.04 o                         
   1  11   3        409.68        416.63        19.34 o                         
   2  11   3         20.62         21.84        10.99 o                         
   3  11   3         24.24         25.84        13.52 o                         
   4  11   3          9.06         14.25        18.78 o                         
   5  11   3         11.23          8.75        26.70 o                         
  -5  12   3         10.96        -41.68        44.54 o                         
  -4  12   3          6.65        -16.43        16.43 o                         
  -3  12   3        158.47        144.11        17.78 o                         
  -2  12   3        115.72        119.75        13.58 o                         
  -1  12   3        151.73        160.50        16.31 o                         
   0  12   3         13.94          1.92        12.30 o                         
   1  12   3        209.49        218.41        19.92 o                         
   2  12   3        126.49        126.01        15.83 o                         
   3  12   3        144.39        146.61        17.24 o                         
   4  12   3          2.99          5.47        21.94 o                         
   5  12   3          8.25          4.43        41.68 o                         
  -5  13   3          2.04        -44.02        44.02 o                         
  -4  13   3         25.12        -13.11        29.04 o                         
  -3  13   3          9.58         14.73        17.85 o                         
  -2  13   3        103.55         97.96        14.16 o                         
  -1  13   3        101.94        128.02        16.75 o                         
   0  13   3         41.78         38.03        15.52 o                         
   1  13   3        103.46        107.98        14.82 o                         
   2  13   3         96.98         80.00        16.98 o                         
   3  13   3          6.87        -12.38        17.77 o                         
   4  13   3         24.51         21.10        35.95 o                         
   5  13   3          2.08        -38.29        40.63 o                         
  -4  14   3          6.79         28.91        42.72 o                         
  -3  14   3         10.64        -13.36        19.41 o                         
  -2  14   3         47.85         47.62        16.33 o                         
  -1  14   3         50.82         41.97        12.74 o                         
   0  14   3         85.23         95.27        13.23 o                         
   1  14   3         45.48         43.58        15.64 o                         
   2  14   3         53.65         35.11        16.50 o                         
   3  14   3         10.66          7.62        22.38 o                         
   4  14   3          7.84        -16.15        28.91 o                         
  -4  15   3          4.69        -18.49        42.98 o                         
  -3  15   3         15.84          2.87        40.11 o                         
  -2  15   3         60.81         31.55        19.70 o                         
  -1  15   3         37.48         28.42        15.76 o                         
   0  15   3          7.20         -4.67        15.95 o                         
   1  15   3         36.92          9.60        16.08 o                         
   2  15   3         40.37         21.89        21.24 o                         
   3  15   3         13.85         33.86        35.16 o                         
   4  15   3          5.90        -39.59        39.59 o                         
  -4  16   3         17.05        -10.42        47.15 o                         
  -3  16   3         28.86          8.34        41.94 o                         
  -2  16   3         21.90         41.94        38.55 o                         
  -1  16   3         12.31        -18.91        30.91 o                         
   0  16   3        107.55        113.94        24.90 o                         
   1  16   3         13.44         -0.97        21.22 o                         
   2  16   3         19.52         -2.59        84.65 o                         
   3  16   3         23.37         -7.03        35.95 o                         
   4  16   3         15.50        -42.46        42.46 o                         
  -3  17   3          2.21        -42.98        42.98 o                         
  -2  17   3          0.94         28.91        40.11 o                         
  -1  17   3         52.18         41.56        74.89 o                         
   0  17   3         21.25         55.94        41.94 o                         
   1  17   3         43.25         24.60        22.91 o                         
   2  17   3          1.65         45.32        34.12 o                         
   3  17   3          2.30         31.00        36.99 o                         
  -2  18   3         17.17        -30.48        44.54 o                         
  -1  18   3          8.01         33.60        41.68 o                         
   0  18   3         18.96         -3.91        30.48 o                         
   1  18   3          3.64         31.78        35.68 o                         
   2  18   3         15.34         66.42        37.51 o                         
  -1  19   3         11.83         35.49        25.92 o                         
   0  19   3          0.06         50.01        34.12 o                         
   1  19   3         13.14          1.56        35.16 o                         
   0   0   4       1319.74       1373.96        52.68 o                         
   1   0   4      29312.90      25038.16       553.95 o                         
   2   0   4        132.80        137.94         3.85 o                         
   3   0   4         48.78         41.39         4.74 o                         
   4   0   4          2.64         -4.80         5.12 o                         
   5   0   4        188.64        206.85        14.61 o                         
   6   0   4          0.18         21.71        21.53 o                         
   7   0   4          6.25         77.35        26.96 o                         
  -7   1   4          1.08         75.02        26.32 o                         
  -6   1   4          4.58         35.88        22.15 o                         
  -5   1   4         75.42         71.21        12.41 o                         
  -4   1   4        191.44        197.32         9.20 o                         
  -3   1   4       1238.17       1255.12        28.00 o                         
  -2   1   4        718.79        772.35        16.14 o                         
  -1   1   4       3657.95       3658.89        69.18 o                         
   0   1   4       1943.66       2063.00        55.45 o                         
   1   1   4       3443.18       3386.12        78.85 o                         
   2   1   4        919.77        949.52        18.67 o                         
   3   1   4       1280.12       1282.28        27.97 o                         
   4   1   4        180.27        186.73        10.92 o                         
   5   1   4         87.61         72.36        13.49 o                         
   6   1   4          5.87         22.84        21.46 o                         
   7   1   4          1.41         34.25        26.72 o                         
  -7   2   4          2.86        -10.42        36.47 o                         
  -6   2   4          0.54         30.07        27.09 o                         
  -5   2   4         50.34         58.21        12.32 o                         
  -4   2   4        528.58        535.72        16.11 o                         
  -3   2   4         11.86          0.55         3.89 o                         
  -2   2   4       4070.15       4141.29        80.33 o                         
  -1   2   4       1170.44       1186.12        27.26 o                         
   0   2   4       1728.37       1773.60        47.86 o                         
   1   2   4       1188.08       1203.36        27.24 o                         
   2   2   4       4034.00       4036.15        80.24 o                         
   3   2   4         12.26          3.85         4.90 o                         
   4   2   4        473.47        484.45        16.10 o                         
   5   2   4         50.90         44.47        11.85 o                         
   6   2   4          0.64         49.47        32.04 o                         
   7   2   4          2.38         57.56        40.11 o                         
  -6   3   4         27.51          5.47        29.69 o                         
  -5   3   4         15.08         20.17        14.52 o                         
  -4   3   4         92.45        107.59         7.65 o                         
  -3   3   4          7.55         11.03         2.73 o                         
  -2   3   4       1124.52       1135.98        24.14 o                         
  -1   3   4       1590.02       1703.54        46.30 o                         
   0   3   4       9028.13       8944.75       237.52 o                         
   1   3   4       1633.23       1712.46        38.68 o                         
   2   3   4       1115.71       1108.45        29.10 o                         
   3   3   4          4.62          9.58         4.25 o                         
   4   3   4         80.86         91.48         7.71 o                         
   5   3   4         13.51         17.06        11.57 o                         
   6   3   4         25.32         23.44        26.57 o                         
  -6   4   4          3.68        -16.41        31.00 o                         
  -5   4   4         88.22        101.02        17.01 o                         
  -4   4   4        161.15        156.61         7.99 o                         
  -3   4   4         52.63         52.77         3.92 o                         
  -2   4   4       2073.64       1995.96        40.78 o                         
  -1   4   4       1839.60       1848.63        50.73 o                         
   0   4   4          8.57         11.20         2.90 o                         
   1   4   4       1860.74       1896.93        42.48 o                         
   2   4   4       1986.11       1873.77        44.14 o                         
   3   4   4         53.71         47.16         5.97 o                         
   4   4   4        168.14        140.56        14.51 o                         
   5   4   4         87.37        100.09        17.45 o                         
   6   4   4          3.83         -7.81        35.42 o                         
  -6   5   4          0.59        -29.17        33.08 o                         
  -5   5   4         14.18         11.79        16.90 o                         
  -4   5   4         10.94          5.55         7.97 o                         
  -3   5   4       1023.72       1053.07        23.22 o                         
  -2   5   4        220.79        213.93         6.87 o                         
  -1   5   4        701.18        686.90        18.25 o                         
   0   5   4       1460.09       1514.38        34.58 o                         
   1   5   4        701.48        704.00        17.10 o                         
   2   5   4        169.45        171.91         7.03 o                         
   3   5   4        999.06       1010.97        28.14 o                         
   4   5   4         13.53          9.10        11.77 o                         
   5   5   4         10.32          8.99        14.20 o                         
   6   5   4          1.66         -7.81        26.83 o                         
  -6   6   4          1.55          0.26        33.34 o                         
  -5   6   4         35.18         45.56        18.75 o                         
  -4   6   4         39.21         43.94         9.70 o                         
  -3   6   4         59.38         69.24         6.43 o                         
  -2   6   4        210.03        223.44         9.43 o                         
  -1   6   4       3084.10       3027.74        63.34 o                         
   0   6   4        455.68        494.41        12.13 o                         
   1   6   4       2776.41       2714.60        59.83 o                         
   2   6   4        229.29        243.89         9.38 o                         
   3   6   4         59.86         59.32         7.86 o                         
   4   6   4         40.38         46.74        14.87 o                         
   5   6   4         38.09         62.06        17.53 o                         
   6   6   4          1.49        -27.87        37.25 o                         
  -6   7   4          5.94        -37.51        37.51 o                         
  -5   7   4         18.62         20.46        20.13 o                         
  -4   7   4         12.71          4.84        11.21 o                         
  -3   7   4        278.93        297.81        11.53 o                         
  -2   7   4        219.57        221.34        10.09 o                         
  -1   7   4        589.15        601.86        17.22 o                         
   0   7   4       2693.24       2665.53        59.07 o                         
   1   7   4        466.21        477.99        14.62 o                         
   2   7   4        168.67        192.73         9.92 o                         
   3   7   4        249.35        260.37        13.33 o                         
   4   7   4         25.34         13.10        15.08 o                         
   5   7   4         27.94         18.13        17.64 o                         
   6   7   4          3.93         48.19        38.55 o                         
  -6   8   4          1.68         12.24        41.15 o                         
  -5   8   4          0.27         -0.27        18.98 o                         
  -4   8   4        190.74        187.83        15.39 o                         
  -3   8   4         41.81         44.25         9.00 o                         
  -2   8   4        985.08        969.38        24.78 o                         
  -1   8   4         36.19         29.81         8.07 o                         
   0   8   4          0.14         12.14         6.67 o                         
   1   8   4         30.59         28.87         6.12 o                         
   2   8   4        957.73        932.20        26.33 o                         
   3   8   4         40.33         41.46         9.03 o                         
   4   8   4        209.33        223.77        21.88 o                         
   5   8   4          0.77         16.67        17.02 o                         
   6   8   4          1.62        -31.26        38.29 o                         
  -6   9   4         13.79         36.47        44.28 o                         
  -5   9   4          0.12          6.48        20.20 o                         
  -4   9   4         16.57         18.67        12.33 o                         
  -3   9   4         45.92         47.29        10.49 o                         
  -2   9   4        593.61        596.86        17.12 o                         
  -1   9   4        111.55        110.44         9.45 o                         
   0   9   4       1081.95       1112.41        39.15 o                         
   1   9   4         89.42         94.37         9.20 o                         
   2   9   4        468.55        473.37        16.90 o                         
   3   9   4         53.93         67.27        11.19 o                         
   4   9   4         20.61         34.55        16.52 o                         
   5   9   4          0.34         14.87        19.93 o                         
   6   9   4         10.39         23.96        41.42 o                         
  -6  10   4          0.01          9.64        46.36 o                         
  -5  10   4         16.36        -29.43        36.99 o                         
  -4  10   4         57.43         55.31        14.37 o                         
  -3  10   4         33.58         36.99        11.44 o                         
  -2  10   4        511.04        525.62        17.52 o                         
  -1  10   4        631.06        643.45        28.86 o                         
   0  10   4         14.35         22.87        12.87 o                         
   1  10   4        714.51        703.54        21.74 o                         
   2  10   4        511.91        517.15        21.40 o                         
   3  10   4         32.23         25.72        11.88 o                         
   4  10   4         66.24         51.53        18.14 o                         
   5  10   4         14.35         31.13        28.91 o                         
   6  10   4          0.02        -41.94        43.50 o                         
  -5  11   4         10.82        -29.43        42.72 o                         
  -4  11   4          9.47         -0.26        16.14 o                         
  -3  11   4        114.71        101.39        15.18 o                         
  -2  11   4         42.05         41.69        11.33 o                         
  -1  11   4        287.77        292.66        22.19 o                         
   0  11   4        299.00        327.94        16.33 o                         
   1  11   4        211.08        226.02        14.45 o                         
   2  11   4         38.35         51.02        13.68 o                         
   3  11   4        168.40        177.97        15.98 o                         
   4  11   4          8.78          9.51        19.32 o                         
   5  11   4         11.05         -2.60        37.25 o                         
  -5  12   4         14.66        -43.76        43.76 o                         
  -4  12   4          0.87          1.45        20.16 o                         
  -3  12   4         12.09         11.59        16.64 o                         
  -2  12   4         21.83         19.80        12.59 o                         
  -1  12   4        496.52        507.42        25.42 o                         
   0  12   4          1.88         12.67        10.46 o                         
   1  12   4        486.85        505.94        19.85 o                         
   2  12   4         37.31         27.75        14.15 o                         
   3  12   4         13.85         -6.58        15.68 o                         
   4  12   4          0.33         11.91        22.17 o                         
   5  12   4         13.33          0.26        41.42 o                         
  -5  13   4          5.52         -3.91        47.93 o                         
  -4  13   4         14.42         47.41        41.68 o                         
  -3  13   4         61.57         40.53        18.58 o                         
  -2  13   4         31.86         12.46        13.76 o                         
  -1  13   4        123.49        120.67        18.64 o                         
   0  13   4        191.61        186.72        13.73 o                         
   1  13   4        101.39        110.50        15.86 o                         
   2  13   4         40.29         28.15        16.18 o                         
   3  13   4         59.69         61.01        21.55 o                         
   4  13   4         18.58         16.67        35.95 o                         
   5  13   4          6.90        -11.20        32.30 o                         
  -4  14   4         26.81         15.89        44.80 o                         
  -3  14   4          5.03        -22.77        24.90 o                         
  -2  14   4        114.08         99.75        17.51 o                         
  -1  14   4          5.75         -7.37        19.19 o                         
   0  14   4          6.60         13.03        13.48 o                         
   1  14   4          4.13         -0.58        15.71 o                         
   2  14   4        122.58        115.56        18.91 o                         
   3  14   4          4.82         20.26        19.57 o                         
   4  14   4         26.46          0.52        28.91 o                         
  -4  15   4          9.58          5.73        47.41 o                         
  -3  15   4         10.09         28.65        30.21 o                         
  -2  15   4         40.67         23.62        18.16 o                         
  -1  15   4         22.79          9.91        15.11 o                         
   0  15   4        120.15        148.61        17.22 o                         
   1  15   4         20.07         -9.70        16.83 o                         
   2  15   4         33.84         13.06        28.17 o                         
   3  15   4         10.06          2.08        25.53 o                         
   4  15   4         13.48         33.34        40.11 o                         
  -4  16   4          3.98        -18.49        49.75 o                         
  -3  16   4          4.11        -32.04        41.68 o                         
  -2  16   4         20.75         62.51        39.59 o                         
  -1  16   4         67.19         68.16        26.54 o                         
   0  16   4          3.43        -17.36        17.36 o                         
   1  16   4         80.36         52.00        26.50 o                         
   2  16   4         22.55         -0.21        53.53 o                         
   3  16   4          3.69         -9.64        27.35 o                         
   4  16   4          3.04          8.34        42.20 o                         
  -3  17   4         38.09         60.43        46.62 o                         
  -2  17   4         18.79         31.78        41.94 o                         
  -1  17   4         34.37         25.63        24.71 o                         
   0  17   4          2.00        -14.59        27.35 o                         
   1  17   4         27.43        -17.50        66.94 o                         
   2  17   4         18.60         31.78        33.86 o                         
   3  17   4         44.27         65.38        38.29 o                         
  -2  18   4         26.20         65.38        34.90 o                         
  -1  18   4         30.76         68.75        21.40 o                         
   0  18   4         12.51          3.91        29.69 o                         
   1  18   4         36.25         75.28        32.56 o                         
   2  18   4         27.23         31.26        35.16 o                         
  -1  19   4          5.47         14.98        24.72 o                         
   0  19   4         46.74         45.32        32.56 o                         
   1  19   4          7.24         29.69        36.47 o                         
   1   0   5        561.65        674.12        16.04 o                         
   2   0   5        763.66        769.12        16.10 o                         
   3   0   5       1202.34       1198.52        26.80 o                         
   4   0   5        115.66        107.38        14.07 o                         
   5   0   5         73.06         66.55        12.40 o                         
   6   0   5          2.75         10.78        18.51 o                         
  -6   1   5          2.63         16.16        20.71 o                         
  -5   1   5         99.15        115.47        12.69 o                         
  -4   1   5        270.05        273.34        15.44 o                         
  -3   1   5          4.82         -5.38         5.38 o                         
  -2   1   5       1024.72        987.57        19.90 o                         
  -1   1   5       1604.89       1558.92        32.63 o                         
   0   1   5        435.26        441.33        13.48 o                         
   1   1   5       1370.27       1319.56        32.56 o                         
   2   1   5        838.20        801.53        18.19 o                         
   3   1   5         15.26         13.26         5.26 o                         
   4   1   5        292.74        309.69        12.38 o                         
   5   1   5        101.15        131.34        13.16 o                         
   6   1   5          2.69         35.51        21.15 o                         
  -6   2   5         24.90         34.06        22.79 o                         
  -5   2   5         81.51         76.06        13.35 o                         
  -4   2   5        262.75        267.69        15.45 o                         
  -3   2   5        173.34        147.51         6.92 o                         
  -2   2   5       2954.07       3007.64        52.97 o                         
  -1   2   5       2500.72       2626.32        75.70 o                         
   0   2   5      12070.64      11748.14       311.72 o                         
   1   2   5       2856.78       2972.59        63.43 o                         
   2   2   5       2648.84       2706.10        56.30 o                         
   3   2   5        171.21        144.29         7.69 o                         
   4   2   5        251.75        244.24        14.66 o                         
   5   2   5         68.80         72.78        12.75 o                         
   6   2   5         22.45         65.22        22.64 o                         
  -6   3   5          0.68        -21.88        31.26 o                         
  -5   3   5          2.85         -7.45        15.02 o                         
  -4   3   5        419.90        405.86        14.10 o                         
  -3   3   5        536.44        538.12        14.03 o                         
  -2   3   5       1269.90       1233.99        26.95 o                         
  -1   3   5         74.48         82.83        11.98 o                         
   0   3   5          0.61         -4.17         4.17 o                         
   1   3   5        134.09        133.20         5.44 o                         
   2   3   5       1377.56       1304.74        32.46 o                         
   3   3   5        551.44        544.47        15.60 o                         
   4   3   5        362.90        374.79        14.43 o                         
   5   3   5          2.45          6.01        21.61 o                         
   6   3   5          0.64         -4.43        35.16 o                         
  -6   4   5         39.40         79.71        30.48 o                         
  -5   4   5         20.56         -1.60        16.28 o                         
  -4   4   5        260.33        269.67        13.44 o                         
  -3   4   5        335.92        344.78        10.92 o                         
  -2   4   5       1459.64       1534.45        33.35 o                         
  -1   4   5       1094.80       1148.32        33.37 o                         
   0   4   5       3844.11       3962.13        88.71 o                         
   1   4   5       1195.28       1234.58        27.69 o                         
   2   4   5       1547.18       1614.40        36.20 o                         
   3   4   5        358.85        368.27        13.28 o                         
   4   4   5        254.12        251.64        20.61 o                         
   5   4   5         27.17         15.32        16.31 o                         
   6   4   5         37.41         78.66        35.42 o                         
  -6   5   5          6.06         13.02        32.82 o                         
  -5   5   5         72.56         79.77        17.74 o                         
  -4   5   5        176.19        156.73        11.55 o                         
  -3   5   5         84.58         73.05         6.04 o                         
  -2   5   5        147.72        138.18         7.18 o                         
  -1   5   5       4707.77       4891.27       123.66 o                         
   0   5   5          8.51          8.44         3.66 o                         
   1   5   5       4225.79       4397.83       103.29 o                         
   2   5   5        125.84        111.16         7.46 o                         
   3   5   5         65.42         57.98         7.09 o                         
   4   5   5        211.57        193.26        18.61 o                         
   5   5   5         84.56         79.61        18.75 o                         
   6   5   5          3.97         20.58        36.47 o                         
  -6   6   5          5.79          3.39        34.12 o                         
  -5   6   5         19.49         23.07        18.89 o                         
  -4   6   5         25.15         30.98         9.65 o                         
  -3   6   5       1462.56       1476.73        33.98 o                         
  -2   6   5        373.59        377.67        12.71 o                         
  -1   6   5        342.82        312.83        11.80 o                         
   0   6   5        965.66       1018.63        24.15 o                         
   1   6   5        482.50        467.50        13.99 o                         
   2   6   5        420.03        423.14        12.50 o                         
   3   6   5       1374.88       1340.12        37.10 o                         
   4   6   5         33.31         38.39        15.87 o                         
   5   6   5         14.62         23.00        33.99 o                         
   6   6   5          5.91         50.53        37.77 o                         
  -6   7   5          0.33          0.52        37.77 o                         
  -5   7   5         47.00         56.01        21.02 o                         
  -4   7   5         32.47         39.03        11.37 o                         
  -3   7   5         67.13         59.33         7.45 o                         
  -2   7   5        352.06        331.86        12.01 o                         
  -1   7   5        593.75        609.04        19.39 o                         
   0   7   5         63.48         45.94         4.91 o                         
   1   7   5        554.53        547.40        15.61 o                         
   2   7   5        334.97        341.36        11.97 o                         
   3   7   5         81.71         78.01         9.07 o                         
   4   7   5         30.65         38.54        13.43 o                         
   5   7   5         40.54         82.17        19.40 o                         
   6   7   5          0.24         -4.69        35.95 o                         
  -6   8   5         11.83         13.28        40.37 o                         
  -5   8   5          4.22          9.92        22.47 o                         
  -4   8   5        100.35         98.59        13.22 o                         
  -3   8   5        343.48        311.27        15.39 o                         
  -2   8   5        377.92        383.05        14.13 o                         
  -1   8   5        531.59        507.07        17.87 o                         
   0   8   5       3560.75       3583.52        81.10 o                         
   1   8   5        494.41        478.51        14.33 o                         
   2   8   5        357.31        357.25        12.69 o                         
   3   8   5        358.39        319.70        18.20 o                         
   4   8   5        101.33        115.41        17.33 o                         
   5   8   5          2.63         10.91        17.31 o                         
   6   8   5         13.90          2.60        29.69 o                         
  -6   9   5          1.21         37.77        42.46 o                         
  -5   9   5          1.22          6.59        24.03 o                         
  -4   9   5         47.79         26.07        13.83 o                         
  -3   9   5         44.60         39.48        11.06 o                         
  -2   9   5        836.90        872.44        23.14 o                         
  -1   9   5        121.43        121.67         9.90 o                         
   0   9   5        126.68        126.93         8.91 o                         
   1   9   5         98.32         92.95         8.81 o                         
   2   9   5        753.08        776.10        22.37 o                         
   3   9   5         65.63         55.13        16.06 o                         
   4   9   5         57.84         56.71        17.46 o                         
   5   9   5          1.20         25.11        20.53 o                         
   6   9   5          1.03          3.65        31.26 o                         
  -5  10   5         11.44        -39.33        39.33 o                         
  -4  10   5          5.16         -6.11        14.85 o                         
  -3  10   5         99.90        103.10        12.73 o                         
  -2  10   5        109.15        115.27        10.60 o                         
  -1  10   5        368.29        360.55        22.59 o                         
   0  10   5         34.03         43.89         9.38 o                         
   1  10   5        375.90        372.16        16.44 o                         
   2  10   5        157.68        165.34        11.61 o                         
   3  10   5        102.56        117.00        14.33 o                         
   4  10   5          2.09         22.09        18.59 o                         
   5  10   5         12.08         27.03        19.14 o                         
  -5  11   5         16.60         17.97        32.30 o                         
  -4  11   5          4.28          5.61        15.19 o                         
  -3  11   5         30.70         15.69        15.31 o                         
  -2  11   5         12.63         -3.07        12.19 o                         
  -1  11   5        631.77        627.43        31.11 o                         
   0  11   5         18.76         12.33         9.23 o                         
   1  11   5        697.11        730.64        23.68 o                         
   2  11   5         22.96         14.58        15.41 o                         
   3  11   5         35.10         28.63        14.87 o                         
   4  11   5          5.37         28.04        19.84 o                         
   5  11   5         16.07         -5.99        37.25 o                         
  -5  12   5          2.13        -28.65        45.06 o                         
  -4  12   5         13.65        -21.34        21.34 o                         
  -3  12   5        143.40        178.97        28.00 o                         
  -2  12   5        133.20        119.66        15.12 o                         
  -1  12   5         74.05         96.43        17.16 o                         
   0  12   5        741.82        673.85        22.78 o                         
   1  12   5         95.29        103.44        11.83 o                         
   2  12   5        134.05        115.27        16.08 o                         
   3  12   5        130.86        129.64        15.54 o                         
   4  12   5         14.66          8.70        18.61 o                         
   5  12   5          2.29         12.24        41.15 o                         
  -5  13   5          0.67        -10.94        35.68 o                         
  -4  13   5         31.40         40.89        42.46 o                         
  -3  13   5          0.92        -19.62        20.40 o                         
  -2  13   5         86.24         98.11        16.17 o                         
  -1  13   5        197.07        230.79        19.20 o                         
   0  13   5        118.16        126.70        12.78 o                         
   1  13   5        177.46        201.63        14.75 o                         
   2  13   5         72.91         69.17        16.84 o                         
   3  13   5          2.93          7.76        20.99 o                         
   4  13   5         38.45         87.26        36.73 o                         
   5  13   5          1.42          6.51        32.04 o                         
  -4  14   5         10.25        -30.22        42.20 o                         
  -3  14   5         16.09        -21.66        23.72 o                         
  -2  14   5         27.59         12.41        14.63 o                         
  -1  14   5         17.06         11.56        17.89 o                         
   0  14   5        392.38        389.87        21.01 o                         
   1  14   5         12.93         19.30        15.64 o                         
   2  14   5         31.38         46.76        19.18 o                         
   3  14   5         16.38         44.54        31.52 o                         
   4  14   5          9.17         14.07        35.16 o                         
  -4  15   5          6.81        -23.44        44.28 o                         
  -3  15   5         11.48        -13.28        41.42 o                         
  -2  15   5         68.76         53.84        24.81 o                         
  -1  15   5         15.12        -14.24        18.96 o                         
   0  15   5          3.07         16.92        13.70 o                         
   1  15   5         10.39         -5.46        18.51 o                         
   2  15   5         70.21         25.54        23.94 o                         
   3  15   5         10.74         -7.29        32.56 o                         
   4  15   5          7.54         14.59        38.55 o                         
  -3  16   5          5.80        -10.94        43.76 o                         
  -2  16   5         15.92         59.91        37.77 o                         
  -1  16   5         50.37         40.64        16.09 o                         
   0  16   5          0.68         -2.33        18.49 o                         
   1  16   5         50.47         34.86        21.60 o                         
   2  16   5         12.65         -4.64        45.06 o                         
   3  16   5          8.15         20.06        34.90 o                         
  -3  17   5          0.89          2.08        42.98 o                         
  -2  17   5          0.69         24.75        42.72 o                         
  -1  17   5          5.80         24.60        21.15 o                         
   0  17   5         21.86         31.00        26.05 o                         
   1  17   5          4.63         -2.60        30.21 o                         
   2  17   5          0.94         23.18        33.08 o                         
   3  17   5          0.64         28.39        37.51 o                         
  -2  18   5          7.94         17.19        46.62 o                         
  -1  18   5         16.36         46.28        24.47 o                         
   0  18   5          0.89          4.95        27.61 o                         
   1  18   5         20.13         46.36        31.52 o                         
   2  18   5         10.45          8.60        33.60 o                         
  -1  19   5          5.36         22.30        26.26 o                         
   0  19   5          0.35         -9.90        33.34 o                         
   1  19   5          3.67         19.80        33.34 o                         
   0   0   6       7524.89       7340.51       276.37 o                         
   1   0   6       2134.98       2026.18        45.71 o                         
   2   0   6        726.63        741.35        17.12 o                         
   3   0   6        103.91         95.21         6.54 o                         
   4   0   6        151.75        144.57         7.51 o                         
   5   0   6          2.76         12.47        12.54 o                         
   6   0   6         10.29         30.12        22.79 o                         
  -6   1   6          4.82         40.37        21.50 o                         
  -5   1   6         32.94         28.55        12.48 o                         
  -4   1   6         25.42         22.02         7.52 o                         
  -3   1   6        968.71        959.18        24.70 o                         
  -2   1   6         70.73         54.97         4.00 o                         
  -1   1   6       1402.91       1385.80        29.11 o                         
   0   1   6         77.65         63.91         5.19 o                         
   1   1   6       1172.91       1143.14        28.99 o                         
   3   1   6       1001.30        990.03        24.41 o                         
   4   1   6         14.30         14.54         9.29 o                         
   5   1   6         28.31         35.27        12.26 o                         
   6   1   6          3.24         16.26        18.42 o                         
  -6   2   6          4.97         34.64        27.35 o                         
  -5   2   6         46.46         35.86        12.48 o                         
  -4   2   6        179.12        163.22         7.16 o                         
  -3   2   6        390.53        390.85         9.65 o                         
  -2   2   6       1099.08       1130.44        28.91 o                         
  -1   2   6       2233.14       2269.82        63.26 o                         
   0   2   6       2329.13       2342.07        63.30 o                         
   1   2   6       2353.50       2389.37        52.86 o                         
   2   2   6       1331.52       1357.85        27.26 o                         
   3   2   6        348.14        355.92        12.25 o                         
   4   2   6        208.16        220.88         9.98 o                         
   5   2   6         46.12         53.26        15.87 o                         
   6   2   6          3.70         28.29        20.60 o                         
  -6   3   6          4.21         11.98        31.00 o                         
  -5   3   6         35.80         37.92        16.24 o                         
  -4   3   6          1.36         -4.77         4.77 o                         
  -3   3   6         52.15         56.85         4.78 o                         
  -2   3   6        365.55        369.14        11.25 o                         
  -1   3   6       4614.57       4818.19       125.09 o                         
   0   3   6       1959.02       2015.65        54.80 o                         
   1   3   6       4399.99       4561.69       104.53 o                         
   2   3   6        409.24        401.82        11.22 o                         
   3   3   6         56.96         68.08         6.65 o                         
   4   3   6          0.28          2.66         8.96 o                         
   5   3   6         38.30         46.25        13.51 o                         
   6   3   6          5.81         -2.60        35.68 o                         
  -6   4   6          6.74         15.89        32.56 o                         
  -5   4   6         16.49         27.29        16.82 o                         
  -4   4   6         90.06         80.30         8.28 o                         
  -3   4   6        667.47        683.20        19.85 o                         
  -2   4   6        557.77        566.24        15.67 o                         
  -1   4   6       2945.90       3017.65        80.39 o                         
   0   4   6       1433.85       1521.67        34.71 o                         
   1   4   6       2903.08       2951.00        67.10 o                         
   2   4   6        626.91        634.67        17.33 o                         
   3   4   6        733.46        715.84        23.60 o                         
   4   4   6         79.44         68.15        14.54 o                         
   5   4   6         16.34         22.32        17.83 o                         
   6   4   6          7.16        -14.59        26.83 o                         
  -6   5   6          1.43         -0.78        31.52 o                         
  -5   5   6         31.19         -1.19        18.14 o                         
  -4   5   6        123.42        119.23        11.46 o                         
  -3   5   6        310.31        314.39        11.77 o                         
  -2   5   6        497.99        487.54        16.60 o                         
  -1   5   6       1311.57       1366.01        39.07 o                         
   0   5   6        370.49        371.55        10.34 o                         
   1   5   6       1360.78       1417.65        32.55 o                         
   2   5   6        602.09        590.86        16.40 o                         
   3   5   6        285.09        271.12        12.60 o                         
   4   5   6        102.04         81.82        16.48 o                         
   5   5   6         33.50         39.65        15.79 o                         
   6   5   6          1.94         -9.90        36.99 o                         
  -6   6   6         42.20         36.73        35.16 o                         
  -5   6   6         29.90         31.55        17.87 o                         
  -4   6   6         68.10         79.55        10.56 o                         
  -3   6   6         12.55         11.10         6.21 o                         
  -2   6   6        444.36        445.72        14.80 o                         
  -1   6   6       1892.00       1936.99        64.36 o                         
   0   6   6       3192.03       3264.81        73.25 o                         
   1   6   6       2062.11       2099.38        51.08 o                         
   2   6   6        360.93        349.80        12.67 o                         
   3   6   6          9.22          5.51         8.05 o                         
   4   6   6         79.13         80.67        16.76 o                         
   5   6   6         26.66         44.41        18.71 o                         
   6   6   6         42.69         21.62        37.25 o                         
  -6   7   6          2.11        -36.21        36.21 o                         
  -5   7   6         45.00         26.62        21.68 o                         
  -4   7   6         83.14         80.84        14.33 o                         
  -3   7   6        144.64        137.52        11.67 o                         
  -2   7   6       1026.70        997.46        25.32 o                         
  -1   7   6        520.65        507.50        17.40 o                         
   0   7   6        709.08        730.13        18.72 o                         
   1   7   6        480.16        476.38        13.73 o                         
   2   7   6       1050.10       1009.46        25.01 o                         
   3   7   6        186.93        166.44        10.46 o                         
   4   7   6         83.97         87.86        16.65 o                         
   5   7   6         47.54         69.05        19.82 o                         
   6   7   6          3.88         31.52        29.43 o                         
  -6   8   6          0.37         11.98        36.99 o                         
  -5   8   6          0.54        -10.03        23.00 o                         
  -4   8   6        119.52        134.98        14.69 o                         
  -3   8   6        311.73        309.71        16.41 o                         
  -2   8   6        906.58        884.47        23.60 o                         
  -1   8   6        191.44        196.29        12.87 o                         
   0   8   6        319.98        331.29        12.85 o                         
   1   8   6        218.58        216.63        10.22 o                         
   2   8   6        928.81        909.78        23.60 o                         
   3   8   6        289.19        302.46        18.54 o                         
   4   8   6        103.17        123.37        17.92 o                         
   5   8   6          1.46         22.04        18.00 o                         
   6   8   6          0.12          9.12        29.69 o                         
  -6   9   6          2.74         -9.90        39.59 o                         
  -5   9   6         24.17        -35.68        35.68 o                         
  -4   9   6         16.13         20.48        13.90 o                         
  -3   9   6         63.71         76.32        10.91 o                         
  -2   9   6         14.59         10.20         8.61 o                         
  -1   9   6        438.38        425.77        18.73 o                         
   0   9   6        969.80        991.86        27.90 o                         
   1   9   6        553.88        534.37        17.64 o                         
   2   9   6         43.43         41.05         9.34 o                         
   3   9   6         67.28         79.59        12.07 o                         
   4   9   6         12.55         19.84        17.68 o                         
   5   9   6         20.73         53.41        18.78 o                         
   6   9   6          2.92         16.93        31.00 o                         
  -5  10   6          3.53         17.71        40.11 o                         
  -4  10   6         52.67         35.39        15.89 o                         
  -3  10   6         54.62         44.97        14.46 o                         
  -2  10   6        173.87        178.32        13.96 o                         
  -1  10   6        533.19        523.27        25.27 o                         
   0  10   6        920.44        861.14        25.44 o                         
   1  10   6        531.32        535.59        19.02 o                         
   2  10   6        188.08        198.96        14.30 o                         
   3  10   6         56.18         36.08        12.48 o                         
   4  10   6         40.89         60.08        19.43 o                         
   5  10   6          4.46         -1.30        27.35 o                         
  -5  11   6          3.44        -41.94        41.94 o                         
  -4  11   6         30.99         22.25        17.24 o                         
  -3  11   6        227.60        221.48        17.71 o                         
  -2  11   6         47.41         35.11        12.09 o                         
  -1  11   6        269.42        254.80        22.26 o                         
   0  11   6        319.64        312.11        15.52 o                         
   1  11   6        341.57        340.04        16.95 o                         
   2  11   6         55.83         59.54        10.66 o                         
   3  11   6        196.47        198.87        17.40 o                         
   4  11   6         32.09         15.15        26.96 o                         
   5  11   6          1.34        -36.21        37.51 o                         
  -5  12   6          1.01        -41.94        41.94 o                         
  -4  12   6         24.24         -5.56        21.30 o                         
  -3  12   6         39.19         24.78        17.54 o                         
  -2  12   6        112.43         99.65        13.21 o                         
  -1  12   6        166.92        187.90        19.28 o                         
   0  12   6        125.72        136.16        12.81 o                         
   1  12   6        161.09        186.54        13.87 o                         
   2  12   6         94.71         66.77        15.47 o                         
   3  12   6         36.56         31.71        25.43 o                         
   4  12   6         22.66         -0.52        32.04 o                         
   5  12   6          1.91         -8.34        40.63 o                         
  -5  13   6          8.16        -37.51        47.15 o                         
  -4  13   6         21.23        -29.69        41.15 o                         
  -3  13   6          4.38        -18.62        18.62 o                         
  -2  13   6         49.48         51.79        14.99 o                         
  -1  13   6         94.61         84.29        19.38 o                         
   0  13   6         99.29        108.78        16.70 o                         
   1  13   6        103.70        102.31        13.11 o                         
   2  13   6         50.35         38.90        16.26 o                         
   3  13   6          8.21         -7.05        17.38 o                         
   4  13   6         15.35         59.91        35.42 o                         
   5  13   6          7.08         33.34        32.04 o                         
  -4  14   6          4.54        -44.54        44.54 o                         
  -3  14   6         43.45         42.72        38.55 o                         
  -2  14   6         39.39         33.21        17.41 o                         
  -1  14   6         41.99         23.37        18.34 o                         
   0  14   6          4.55         18.46        12.93 o                         
   1  14   6         28.33         17.32        13.60 o                         
   2  14   6         48.62         37.43        18.07 o                         
   3  14   6         40.29         49.75        30.74 o                         
   4  14   6          1.57          7.29        36.73 o                         
  -4  15   6          1.49         35.42        48.45 o                         
  -3  15   6          5.49         -2.87        30.74 o                         
  -2  15   6          9.16         -8.90        22.67 o                         
  -1  15   6         35.76         32.11        14.58 o                         
   0  15   6         95.85        100.61        15.01 o                         
   1  15   6         21.94        -12.86        18.64 o                         
   2  15   6          6.09         -2.95        65.38 o                         
   3  15   6          4.63        -13.02        32.04 o                         
   4  15   6          0.68        -29.17        35.42 o                         
  -3  16   6         19.97          2.08        44.28 o                         
  -2  16   6         12.99         -6.51        40.37 o                         
  -1  16   6         21.55         27.27        18.14 o                         
   0  16   6         19.69         17.36        17.21 o                         
   1  16   6         17.78         29.81        52.49 o                         
   2  16   6          9.20        -14.27        43.24 o                         
   3  16   6         20.22         45.06        34.64 o                         
  -3  17   6          4.11         32.82        47.93 o                         
  -2  17   6          5.74         40.37        44.02 o                         
  -1  17   6          3.74         -3.50        24.65 o                         
   0  17   6          0.27         30.22        28.13 o                         
   1  17   6          4.09        -14.07        27.61 o                         
   2  17   6          5.19         31.00        31.26 o                         
   3  17   6          1.76          4.69        36.47 o                         
  -2  18   6          4.58         -0.78        35.16 o                         
  -1  18   6          5.30         39.59        24.09 o                         
   0  18   6          2.19         -9.64        27.09 o                         
   1  18   6          5.02         -6.25        29.17 o                         
   2  18   6          2.31         44.28        34.64 o                         
   0  19   6          0.41          0.78        28.91 o                         
   1   0   7       1174.74       1137.48        26.47 o                         
   2   0   7       6837.37       6728.24       131.37 o                         
   3   0   7        806.58        795.11        21.05 o                         
   4   0   7        384.31        370.10        13.17 o                         
   5   0   7          4.66          6.76        12.81 o                         
   6   0   7          0.71          1.68        20.33 o                         
  -6   1   7         12.98         25.88        23.83 o                         
  -5   1   7          5.94         -7.39        12.81 o                         
  -4   1   7         71.15         60.95         6.80 o                         
  -3   1   7        240.50        238.24         7.32 o                         
  -2   1   7       1592.99       1571.23        35.04 o                         
  -1   1   7        427.56        389.08        12.79 o                         
   0   1   7       6534.15       6467.31       172.43 o                         
   1   1   7        397.76        361.40        10.49 o                         
   2   1   7       1942.35       1917.64        35.08 o                         
   3   1   7        259.31        262.85        10.41 o                         
   4   1   7         46.84         53.08        12.29 o                         
   5   1   7          3.88          4.47        12.58 o                         
   6   1   7         16.80         43.87        22.34 o                         
  -6   2   7          3.57         37.51        26.57 o                         
  -5   2   7         17.77         30.63        13.70 o                         
  -4   2   7         48.08         34.29        11.44 o                         
  -3   2   7         60.93         64.97         4.96 o                         
  -2   2   7       1306.65       1270.91        31.25 o                         
  -1   2   7       2745.07       2732.68        71.40 o                         
   0   2   7       2113.66       2095.39        57.08 o                         
   1   2   7       2560.28       2563.52        59.60 o                         
   2   2   7       1429.72       1398.74        27.30 o                         
   3   2   7         59.02         61.66         8.53 o                         
   4   2   7         42.47         27.42        10.62 o                         
   5   2   7         21.52         20.28        13.66 o                         
   6   2   7          4.18         15.44        19.15 o                         
  -6   3   7          0.76         -0.26        30.48 o                         
  -5   3   7         20.57         -8.34        15.64 o                         
  -4   3   7        107.95         94.11         9.65 o                         
  -3   3   7        420.80        422.64        12.49 o                         
  -2   3   7        446.15        429.03        12.96 o                         
  -1   3   7       1366.35       1382.32        40.83 o                         
   0   3   7         47.23         47.18         5.25 o                         
   1   3   7       1548.32       1543.43        34.03 o                         
   2   3   7        369.59        345.48        12.56 o                         
   3   3   7        452.68        430.85        17.22 o                         
   4   3   7        110.35         91.65        10.43 o                         
   5   3   7         22.92         30.70        21.23 o                         
   6   3   7          0.52         53.92        36.73 o                         
  -6   4   7          0.20        -11.72        31.26 o                         
  -5   4   7         38.62         37.31        17.40 o                         
  -4   4   7         89.75        104.79        10.96 o                         
  -3   4   7        274.62        274.28        14.19 o                         
  -2   4   7        669.92        688.47        19.36 o                         
  -1   4   7       1803.75       1817.42        47.50 o                         
   0   4   7         95.63         82.45         4.54 o                         
   1   4   7       1645.63       1638.91        39.43 o                         
   2   4   7        650.05        642.89        18.76 o                         
   3   4   7        303.51        279.86        13.29 o                         
   4   4   7         91.72        111.39        14.14 o                         
   5   4   7         38.93         35.19        18.65 o                         
   6   4   7          0.09         30.22        35.95 o                         
  -6   5   7          1.93          1.56        30.48 o                         
  -5   5   7          8.90         -5.03        18.60 o                         
  -4   5   7         65.41         62.36         9.90 o                         
  -3   5   7         26.25         29.62         7.18 o                         
  -2   5   7        539.61        554.13        17.08 o                         
  -1   5   7        980.65        972.65        30.37 o                         
   0   5   7       4870.54       4860.12       108.56 o                         
   1   5   7       1120.67       1116.41        25.15 o                         
   2   5   7        534.15        532.38        16.16 o                         
   3   5   7         18.45          8.74         8.62 o                         
   4   5   7         41.36         46.21        13.51 o                         
   5   5   7          6.46         21.69        18.65 o                         
   6   5   7          3.62         32.56        38.03 o                         
  -6   6   7          2.32        -26.31        33.34 o                         
  -5   6   7         22.21          6.90        19.71 o                         
  -4   6   7        142.74        137.35        12.10 o                         
  -3   6   7          0.12         -2.10         6.78 o                         
  -2   6   7       1490.58       1476.84        38.21 o                         
  -1   6   7        109.93        103.62         9.01 o                         
   0   6   7         23.26         23.16         4.31 o                         
   1   6   7         82.52         82.08         8.05 o                         
   2   6   7       1424.91       1409.43        37.67 o                         
   3   6   7          8.00         -2.86         8.59 o                         
   4   6   7        142.77        150.43        17.59 o                         
   5   6   7         19.79         24.75        19.40 o                         
   6   6   7          1.96         15.37        36.21 o                         
  -6   7   7          3.18        -33.60        35.16 o                         
  -5   7   7         11.82        -10.07        21.82 o                         
  -4   7   7         64.40         72.59        12.36 o                         
  -3   7   7        129.94        149.88        11.42 o                         
  -2   7   7        305.15        307.14        12.73 o                         
  -1   7   7        152.83        142.54        11.06 o                         
   0   7   7       1295.96       1294.61        33.88 o                         
   1   7   7        102.03        108.90         8.65 o                         
   2   7   7        402.88        396.40        13.20 o                         
   3   7   7        128.72        129.81        13.15 o                         
   4   7   7         58.83         67.96        18.32 o                         
   5   7   7         15.60         33.20        25.66 o                         
   6   7   7          3.43         27.09        29.95 o                         
  -6   8   7          3.25        -38.03        38.03 o                         
  -5   8   7         28.16         26.24        22.60 o                         
  -4   8   7          1.46         -9.81        13.07 o                         
  -3   8   7          0.56          0.29         9.39 o                         
  -2   8   7        109.27        117.15         9.60 o                         
  -1   8   7       1186.12       1156.66        35.80 o                         
   0   8   7        107.32        122.05         7.80 o                         
   1   8   7       1293.43       1270.08        32.84 o                         
   2   8   7         83.74         93.69         8.42 o                         
   3   8   7          0.27          9.23        10.58 o                         
   4   8   7          2.84         10.29        18.23 o                         
   5   8   7         31.02         59.20        20.88 o                         
   6   8   7          2.15         -5.47        38.29 o                         
  -6   9   7          0.54         21.62        42.20 o                         
  -5   9   7         24.93         15.37        34.90 o                         
  -4   9   7         62.18         60.85        15.27 o                         
  -3   9   7        379.02        389.86        22.18 o                         
  -2   9   7         73.21         70.92         9.48 o                         
  -1   9   7        315.58        290.16        19.94 o                         
   0   9   7          4.20         10.13         6.60 o                         
   1   9   7        426.46        400.40        15.98 o                         
   2   9   7        106.69        106.74        10.90 o                         
   3   9   7        324.75        350.35        21.08 o                         
   4   9   7         63.76         86.56        16.87 o                         
   5   9   7         19.01         43.59        19.51 o                         
   6   9   7          0.92        -15.37        38.29 o                         
  -5  10   7         15.79        -19.54        36.47 o                         
  -4  10   7        102.21        101.47        19.93 o                         
  -3  10   7         66.30         48.42        15.17 o                         
  -2  10   7        506.51        480.38        21.71 o                         
  -1  10   7        665.97        657.07        28.13 o                         
   0  10   7        126.18        154.08        11.02 o                         
   1  10   7        605.20        612.76        21.68 o                         
   2  10   7        495.80        482.36        19.65 o                         
   3  10   7         70.26         79.59        14.90 o                         
   4  10   7        108.99        124.19        21.88 o                         
   5  10   7         13.29         17.97        34.38 o                         
  -5  11   7          2.49        -10.42        42.46 o                         
  -4  11   7          4.77        -17.25        17.25 o                         
  -3  11   7          9.62        -16.71        16.71 o                         
  -2  11   7         48.47         28.04        13.41 o                         
  -1  11   7         48.10         46.61        14.27 o                         
   0  11   7        434.83        422.07        17.34 o                         
   1  11   7         66.60         74.06        10.16 o                         
   2  11   7         51.26         60.32        12.07 o                         
   3  11   7          7.63          3.89        15.24 o                         
   4  11   7          3.98         22.48        32.69 o                         
   5  11   7          1.74        -22.14        37.51 o                         
  -5  12   7          1.71         -4.17        44.54 o                         
  -4  12   7         22.34        -16.39        20.37 o                         
  -3  12   7         17.03         18.88        20.97 o                         
  -2  12   7        149.74        137.77        15.86 o                         
  -1  12   7         10.16          9.33         9.83 o                         
   0  12   7         23.70         19.11        10.84 o                         
   1  12   7          6.01          9.14        11.32 o                         
   2  12   7        164.87        159.54        19.12 o                         
   3  12   7         22.75         28.59        22.85 o                         
   4  12   7         11.83         22.14        33.34 o                         
   5  12   7          0.81        -39.33        39.33 o                         
  -4  13   7          1.54        -42.72        42.72 o                         
  -3  13   7         25.50         -6.38        19.54 o                         
  -2  13   7         33.13         24.89        15.74 o                         
  -1  13   7         20.13         33.45        12.01 o                         
   0  13   7         79.92         65.61        12.72 o                         
   1  13   7         35.88         55.27        13.51 o                         
   2  13   7         40.21         41.33        15.45 o                         
   3  13   7         32.76         36.88        21.69 o                         
   4  13   7          0.13          6.51        32.56 o                         
  -4  14   7          4.56        -39.85        45.58 o                         
  -3  14   7          0.01        -35.95        39.07 o                         
  -2  14   7         16.29        -12.86        15.75 o                         
  -1  14   7         99.14        109.07        14.28 o                         
   0  14   7         54.42         53.94        13.86 o                         
   1  14   7        109.37        118.64        15.42 o                         
   2  14   7         12.17         -1.07        27.26 o                         
   3  14   7          0.03         23.18        29.43 o                         
   4  14   7          5.52         11.20        36.73 o                         
  -4  15   7          4.50         -8.34        48.45 o                         
  -3  15   7         17.44         20.84        42.72 o                         
  -2  15   7          8.13         15.37        37.77 o                         
  -1  15   7         28.48         35.22        14.62 o                         
   0  15   7         50.17         34.32        20.41 o                         
   1  15   7         29.37         26.42        17.53 o                         
   2  15   7         11.48        -21.24        40.24 o                         
   3  15   7         15.71         26.83        29.69 o                         
   4  15   7          4.47         22.66        38.29 o                         
  -3  16   7         10.22         23.18        33.86 o                         
  -2  16   7         11.92        -11.72        40.63 o                         
  -1  16   7         18.65         31.37        17.66 o                         
   0  16   7          7.83          1.41        17.26 o                         
   1  16   7         12.30         23.66        39.07 o                         
   2  16   7         14.69        -46.41        66.81 o                         
   3  16   7         10.30          6.77        32.30 o                         
  -3  17   7          1.07         13.81        47.67 o                         
  -2  17   7          9.35          4.43        33.08 o                         
  -1  17   7         35.92         48.19        42.20 o                         
   0  17   7         22.48         16.48        22.17 o                         
   1  17   7         38.58         51.05        27.35 o                         
   2  17   7         12.09         56.00        31.78 o                         
   3  17   7          1.17         15.89        37.77 o                         
  -2  18   7          5.32         44.80        48.19 o                         
  -1  18   7          9.38        -14.07        45.32 o                         
   0  18   7         18.17         14.59        25.53 o                         
   1  18   7          7.50         -4.43        28.65 o                         
   2  18   7          6.21         22.66        36.21 o                         
   0   0   8       3514.36       3345.79       127.55 o                         
   1   0   8         70.78         81.40         8.01 o                         
   2   0   8       1138.89       1129.63        25.23 o                         
   3   0   8          5.30         -2.86         3.34 o                         
   4   0   8         14.72         10.82        10.72 o                         
   5   0   8          0.45          7.36        13.19 o                         
   6   0   8         20.89          6.73        19.48 o                         
  -6   1   8          3.20         34.54        19.98 o                         
  -5   1   8         34.91         39.01        13.74 o                         
  -4   1   8        367.99        366.01        24.44 o                         
  -3   1   8        141.46        122.73         6.36 o                         
  -2   1   8       1598.76       1549.64        32.57 o                         
  -1   1   8        662.15        628.26        20.81 o                         
   0   1   8         45.22         39.15         5.81 o                         
   1   1   8        739.50        718.95        17.13 o                         
   2   1   8       1438.03       1420.51        32.48 o                         
   3   1   8        143.00        127.56         6.26 o                         
   4   1   8        398.09        395.94        17.54 o                         
   5   1   8         35.40         44.59        18.49 o                         
   6   1   8          3.35         10.13        20.31 o                         
  -6   2   8          8.26         21.10        26.05 o                         
  -5   2   8         10.84        -12.63        19.93 o                         
  -4   2   8         55.41         42.84        10.50 o                         
  -3   2   8       3170.74       3086.51        71.96 o                         
  -2   2   8        567.53        559.27        16.43 o                         
  -1   2   8       1328.84       1296.64        37.27 o                         
   0   2   8         86.92         74.42         6.17 o                         
   1   2   8       1369.82       1337.44        30.89 o                         
   2   2   8        549.57        539.06        16.52 o                         
   3   2   8       3059.24       3006.17        65.08 o                         
   4   2   8         55.87         63.21        10.76 o                         
   5   2   8         12.42          1.91        13.80 o                         
   6   2   8          7.84         42.98        35.42 o                         
  -6   3   8          0.52          0.84        21.26 o                         
  -5   3   8         76.17         82.78        22.40 o                         
  -4   3   8         17.01          3.59        15.76 o                         
  -3   3   8        160.85        153.05        10.98 o                         
  -2   3   8         98.33        108.43         7.25 o                         
  -1   3   8       2476.73       2473.26        68.31 o                         
   0   3   8        401.61        403.88        14.26 o                         
   1   3   8       2563.02       2532.62        57.03 o                         
   2   3   8         90.21         92.65         6.88 o                         
   3   3   8        155.50        128.72         9.10 o                         
   4   3   8         14.00         -3.69        16.13 o                         
   5   3   8         69.64         96.62        20.10 o                         
   6   3   8          0.50         65.38        36.99 o                         
  -6   4   8         12.84         -7.03        30.74 o                         
  -5   4   8         13.43         -5.45        17.80 o                         
  -4   4   8         53.59         52.55         9.51 o                         
  -3   4   8        579.75        579.23        18.36 o                         
  -2   4   8        193.64        190.05         9.97 o                         
  -1   4   8        263.87        217.74        11.51 o                         
   0   4   8       1622.98       1588.57        36.79 o                         
   1   4   8        255.27        214.71         8.82 o                         
   2   4   8        197.77        190.24        10.07 o                         
   3   4   8        564.72        555.05        17.76 o                         
   4   4   8         55.37         65.74        16.30 o                         
   5   4   8         13.15         27.56        16.91 o                         
   6   4   8         12.75         85.44        37.51 o                         
  -6   5   8          1.86         -7.29        29.43 o                         
  -5   5   8          3.95        -17.77        17.77 o                         
  -4   5   8        162.17        166.01        13.65 o                         
  -3   5   8         37.97         45.63         9.96 o                         
  -2   5   8        787.55        804.51        23.27 o                         
  -1   5   8        144.85        136.06        11.26 o                         
   0   5   8         25.16         25.52         5.08 o                         
   1   5   8        154.87        146.67         8.13 o                         
   2   5   8        792.65        791.92        22.80 o                         
   3   5   8         37.95         27.18         7.42 o                         
   4   5   8        157.97        152.37        18.11 o                         
   5   5   8          4.96         28.88        19.80 o                         
   6   5   8          1.85         71.37        38.55 o                         
  -6   6   8          1.30          4.69        32.82 o                         
  -5   6   8          1.83        -17.75        20.57 o                         
  -4   6   8        108.65        110.22        12.31 o                         
  -3   6   8        104.10        101.41        12.75 o                         
  -2   6   8        509.61        486.94        16.67 o                         
  -1   6   8        266.41        266.22        14.01 o                         
   0   6   8       1110.33       1069.38        28.56 o                         
   1   6   8        252.98        244.83        10.64 o                         
   2   6   8        453.20        431.08        15.47 o                         
   3   6   8        117.40        129.38        14.89 o                         
   4   6   8        116.55        129.66        18.84 o                         
   5   6   8          1.21         23.80        19.93 o                         
   6   6   8          0.53         11.72        36.21 o                         
  -6   7   8          2.06         -6.25        33.60 o                         
  -5   7   8          0.30         -0.43        23.96 o                         
  -4   7   8        109.90        109.05        13.81 o                         
  -3   7   8         14.92         -7.86         9.83 o                         
  -2   7   8        174.67        182.76        11.49 o                         
  -1   7   8       1085.93       1074.56        28.04 o                         
   0   7   8          0.66          6.64         7.46 o                         
   1   7   8       1019.90        996.09        28.50 o                         
   2   7   8        117.69        130.42         9.16 o                         
   3   7   8         14.66          2.35        11.68 o                         
   4   7   8        113.00        122.59        16.21 o                         
   5   7   8          0.49          5.49        38.03 o                         
   6   7   8          2.08         -3.91        29.69 o                         
  -6   8   8          0.98        -14.85        38.29 o                         
  -5   8   8         20.79         10.42        33.08 o                         
  -4   8   8          6.79        -13.47        13.47 o                         
  -3   8   8        600.62        598.11        25.87 o                         
  -2   8   8        150.19        141.29         9.88 o                         
  -1   8   8        688.59        671.45        20.53 o                         
   0   8   8        161.77        164.49        10.29 o                         
   1   8   8        717.11        669.09        22.81 o                         
   2   8   8        140.71        116.31         9.23 o                         
   3   8   8        604.39        582.41        24.52 o                         
   4   8   8          8.96         19.49        17.95 o                         
   5   8   8         21.52         50.08        33.86 o                         
   6   8   8          1.46         17.45        39.07 o                         
  -5   9   8         10.48        -36.21        36.21 o                         
  -4   9   8          0.79         -1.40        14.64 o                         
  -3   9   8          3.30          3.32        12.83 o                         
  -2   9   8         24.53         -5.41        11.29 o                         
  -1   9   8        407.80        418.70        14.09 o                         
   0   9   8         42.93         30.83        12.44 o                         
   1   9   8        303.21        308.52        15.68 o                         
   2   9   8         19.94          4.75         9.25 o                         
   3   9   8          1.99          4.53        13.76 o                         
   4   9   8          2.05         10.99        19.03 o                         
   5   9   8         11.15          4.17        33.86 o                         
  -5  10   8          0.68        -38.03        38.03 o                         
  -4  10   8          4.31         11.79        16.19 o                         
  -3  10   8        115.98        115.50        16.63 o                         
  -2  10   8         87.35         80.13        12.52 o                         
  -1  10   8         37.22         40.04         7.98 o                         
   0  10   8         95.77        108.72         9.72 o                         
   1  10   8         13.26         20.11        15.72 o                         
   2  10   8        111.71        108.33        11.22 o                         
   3  10   8        131.54        124.57        16.96 o                         
   4  10   8          2.62         27.89        24.61 o                         
   5  10   8          1.61        -30.22        35.16 o                         
  -5  11   8         11.43         67.46        41.68 o                         
  -4  11   8         25.26         10.88        20.57 o                         
  -3  11   8          2.78        -16.36        16.36 o                         
  -2  11   8        260.94        259.64        17.47 o                         
  -1  11   8        151.17        166.59        12.26 o                         
   0  11   8        226.07        215.56        19.63 o                         
   1  11   8        148.52        162.18        13.44 o                         
   2  11   8        265.71        263.28        17.03 o                         
   3  11   8          2.66         -6.97        15.68 o                         
   4  11   8         32.80         52.19        37.90 o                         
   5  11   8         12.13         32.82        37.77 o                         
  -5  12   8          1.48          0.26        44.54 o                         
  -4  12   8         23.38         25.53        41.15 o                         
  -3  12   8         20.52          3.84        16.44 o                         
  -2  12   8         47.16         40.36        14.34 o                         
  -1  12   8         72.15         54.41        11.39 o                         
   0  12   8        799.75        802.31        26.53 o                         
   1  12   8         72.18         53.61        12.87 o                         
   2  12   8         48.04         58.87        15.28 o                         
   3  12   8         25.98         39.88        20.20 o                         
   4  12   8         22.92         18.49        31.78 o                         
   5  12   8          1.00        -37.51        37.51 o                         
  -4  13   8         10.63          1.56        42.46 o                         
  -3  13   8          0.54         -6.48        21.43 o                         
  -2  13   8         73.90         78.60        19.44 o                         
  -1  13   8        132.48        130.92        12.75 o                         
   0  13   8          9.46          6.76        16.88 o                         
   1  13   8        145.95        141.15        15.18 o                         
   2  13   8         58.67         49.78        17.07 o                         
   3  13   8          1.01        -19.54        26.05 o                         
   4  13   8         14.23         31.26        34.38 o                         
  -4  14   8         10.65        -24.75        43.24 o                         
  -3  14   8         58.98         32.04        38.03 o                         
  -2  14   8         22.66          5.16        18.65 o                         
  -1  14   8         49.35         35.08        19.49 o                         
   0  14   8          0.08          4.16        13.07 o                         
   1  14   8         56.05         49.45        14.85 o                         
   2  14   8         22.95         -0.52        18.11 o                         
   3  14   8         60.31         39.85        30.48 o                         
   4  14   8         10.94         18.23        34.90 o                         
  -4  15   8          0.40        -46.10        46.10 o                         
  -3  15   8          0.05        -20.84        42.20 o                         
  -2  15   8          0.03         -4.17        39.07 o                         
  -1  15   8         69.75         58.56        19.64 o                         
   0  15   8          0.65         -7.36        14.48 o                         
   1  15   8         76.74         73.78        25.16 o                         
   2  15   8          0.66        -24.75        24.75 o                         
   3  15   8          0.02          5.99        31.52 o                         
   4  15   8          0.10        -37.77        37.77 o                         
  -3  16   8          1.70        -39.33        45.32 o                         
  -2  16   8         10.18         13.02        31.00 o                         
  -1  16   8          2.94        -15.89        30.48 o                         
   0  16   8         68.97         72.50        21.71 o                         
   1  16   8          4.14        -12.77        43.24 o                         
   2  16   8         12.52        -44.15        44.15 o                         
   3  16   8          2.48         -3.91        33.08 o                         
  -2  17   8         29.06         78.14        46.10 o                         
  -1  17   8          1.60         41.42        42.46 o                         
   1  17   8          1.54         25.53        28.91 o                         
   2  17   8         33.24         63.82        30.74 o                         
  -1  18   8         16.27         77.36        46.36 o                         
   1  18   8         15.11         27.87        28.13 o                         
   1   0   9        284.43        251.76        13.42 o                         
   2   0   9        457.42        424.92        11.51 o                         
   3   0   9        785.12        715.36        17.99 o                         
   4   0   9        323.05        324.44        17.65 o                         
   5   0   9          2.12         -7.79        13.46 o                         
   6   0   9          3.77         36.21        28.39 o                         
  -6   1   9          9.46          4.95        23.96 o                         
  -5   1   9         18.51          8.34        14.44 o                         
  -4   1   9        100.11         94.90        11.55 o                         
  -3   1   9        277.61        262.25         9.51 o                         
  -2   1   9        758.83        737.17        19.10 o                         
   0   1   9       1862.47       1799.64        49.78 o                         
   1   1   9        133.24        111.55         6.15 o                         
   2   1   9        632.77        628.57        16.24 o                         
   3   1   9        244.99        231.08         9.25 o                         
   4   1   9        108.69        110.37        10.91 o                         
   5   1   9         14.42         11.34        15.44 o                         
   6   1   9          6.75         10.68        37.51 o                         
  -6   2   9          7.84          0.26        27.09 o                         
  -5   2   9         27.52         29.13        16.33 o                         
  -4   2   9         26.64         -0.91        15.37 o                         
  -3   2   9         21.31         22.60         6.88 o                         
  -2   2   9        236.55        216.56         9.92 o                         
  -1   2   9       2568.00       2560.06        69.15 o                         
   0   2   9       1432.41       1471.52        41.50 o                         
   1   2   9       2569.59       2505.74        57.45 o                         
   2   2   9        247.99        228.31        10.27 o                         
   3   2   9         11.07          7.48         6.61 o                         
   4   2   9         17.71         21.88        10.92 o                         
   5   2   9         29.29         23.33        20.71 o                         
   6   2   9          7.39         57.56        37.25 o                         
  -6   3   9          3.14        -15.89        25.53 o                         
  -5   3   9         26.29          4.13        18.02 o                         
  -4   3   9         75.15         48.39        14.26 o                         
  -3   3   9        406.14        410.70        16.76 o                         
  -2   3   9        389.00        375.02        13.82 o                         
  -1   3   9        314.26        292.69        14.80 o                         
   0   3   9         28.60         28.45         6.00 o                         
   1   3   9        255.24        224.06        10.09 o                         
   2   3   9        424.83        410.98        13.98 o                         
   3   3   9        378.92        388.57        14.03 o                         
   4   3   9         69.46         51.95        17.54 o                         
   5   3   9         23.55         30.04        20.62 o                         
   6   3   9          3.38         56.52        36.99 o                         
  -6   4   9          0.57        -26.57        26.57 o                         
  -5   4   9         59.85         68.42        18.02 o                         
  -4   4   9         86.69         56.70        16.52 o                         
  -3   4   9        169.10        164.56        17.07 o                         
  -2   4   9       1277.86       1267.55        33.53 o                         
  -1   4   9       1274.86       1297.76        43.52 o                         
   0   4   9        239.53        207.92        12.87 o                         
   1   4   9       1326.34       1313.43        33.94 o                         
   2   4   9       1252.54       1227.05        33.11 o                         
   3   4   9        163.94        153.38        10.33 o                         
   4   4   9        110.11        119.58        17.82 o                         
   5   4   9         59.93         68.77        18.52 o                         
   6   4   9          0.34         21.36        38.03 o                         
  -6   5   9         10.76          0.78        29.17 o                         
  -5   5   9          5.43        -14.82        19.31 o                         
  -4   5   9         16.92         11.17        10.49 o                         
  -3   5   9        240.60        234.15        15.37 o                         
  -2   5   9        663.85        659.79        20.17 o                         
  -1   5   9         67.94         70.40        12.63 o                         
   0   5   9       4362.38       4436.92       100.22 o                         
   1   5   9         58.60         52.08         6.30 o                         
   2   5   9        596.62        577.63        19.03 o                         
   3   5   9        260.52        233.69        19.27 o                         
   4   5   9         22.07         15.04        17.65 o                         
   5   5   9          7.88         38.90        21.44 o                         
   6   5   9         10.42         19.28        38.81 o                         
  -6   6   9          0.20         -2.60        31.52 o                         
  -5   6   9          7.05         10.14        21.24 o                         
  -4   6   9        191.64        166.96        15.32 o                         
  -3   6   9         59.72         49.75        11.69 o                         
  -2   6   9        979.21        945.05        27.90 o                         
  -1   6   9        112.84        116.38        10.95 o                         
   0   6   9         18.85         19.35         5.34 o                         
   1   6   9        142.08        131.17         8.47 o                         
   2   6   9       1013.33        992.07        27.04 o                         
   3   6   9         63.52         69.60        14.32 o                         
   4   6   9        186.85        181.73        17.15 o                         
   5   6   9          6.13         13.49        25.53 o                         
   6   6   9          0.13         26.31        37.25 o                         
  -6   7   9          5.71         13.81        33.34 o                         
  -5   7   9          3.25         -8.86        32.30 o                         
  -4   7   9          9.25         -2.87        12.78 o                         
  -3   7   9         85.51         82.90        13.42 o                         
  -2   7   9        136.47        152.14        13.91 o                         
  -1   7   9         80.74         82.19         6.88 o                         
   0   7   9        387.37        391.65        14.56 o                         
   1   7   9         96.45         94.62         8.74 o                         
   2   7   9        133.85        124.90         9.55 o                         
   3   7   9         84.03        102.82        13.40 o                         
   4   7   9         10.94         16.08        17.85 o                         
   5   7   9          4.17         42.09        33.08 o                         
   6   7   9          5.55         27.61        30.48 o                         
  -5   8   9         23.92         -7.55        33.08 o                         
  -4   8   9         13.79        -12.64        13.89 o                         
  -3   8   9         33.37         25.98        13.84 o                         
  -2   8   9        288.16        255.87        24.34 o                         
  -1   8   9        908.45        911.66        27.66 o                         
   0   8   9         10.23         15.27         9.23 o                         
   1   8   9        840.34        848.10        28.91 o                         
   2   8   9        276.35        226.41        16.43 o                         
   3   8   9         41.21         41.76        13.30 o                         
   4   8   9         15.35         29.88        18.48 o                         
   5   8   9         23.61         19.28        32.56 o                         
  -5   9   9          8.38          0.78        36.73 o                         
  -4   9   9         20.54          8.88        15.22 o                         
  -3   9   9        136.59        134.00        16.39 o                         
  -2   9   9          7.12         -2.18        11.72 o                         
  -1   9   9        546.10        538.04        17.70 o                         
   0   9   9        219.39        211.22        10.94 o                         
   1   9   9        459.83        460.00        18.38 o                         
   2   9   9          3.06         -1.35        10.42 o                         
   3   9   9        152.75        147.56        20.97 o                         
   4   9   9         21.25         29.70        30.22 o                         
   5   9   9         13.89         -0.78        34.38 o                         
  -5  10   9          0.33        -38.03        38.03 o                         
  -4  10   9         28.39         23.86        16.82 o                         
  -3  10   9         14.93          4.63        15.73 o                         
  -2  10   9        308.92        292.81        18.79 o                         
  -1  10   9         82.94         82.27        16.52 o                         
   0  10   9         87.30         87.36         9.34 o                         
   1  10   9         83.11         88.76        13.27 o                         
   2  10   9        321.19        308.82        17.15 o                         
   3  10   9         16.87         12.66        14.68 o                         
   4  10   9         27.42         51.76        47.41 o                         
   5  10   9          1.53        -17.71        35.16 o                         
  -5  11   9          0.41         -1.04        39.07 o                         
  -4  11   9         23.88         -3.10        20.91 o                         
  -3  11   9          2.29        -16.94        16.94 o                         
  -2  11   9         67.66         66.70        13.92 o                         
  -1  11   9          0.19        -12.17        18.22 o                         
   0  11   9        804.02        804.63        26.37 o                         
   1  11   9          2.18         -3.11        10.17 o                         
   2  11   9         40.96         26.81        15.01 o                         
   3  11   9          4.06        -11.08        15.55 o                         
   4  11   9         26.54         16.93        22.92 o                         
   5  11   9          0.07        -22.66        36.21 o                         
  -5  12   9          2.67        -19.28        44.28 o                         
  -4  12   9         13.67         14.85        40.11 o                         
  -3  12   9         47.67         -3.89        18.96 o                         
  -2  12   9         57.36         72.80        15.86 o                         
  -1  12   9         86.28         76.42        18.88 o                         
   0  12   9          0.40         11.04        10.30 o                         
   1  12   9         71.75         72.06        15.59 o                         
   2  12   9         54.70         59.62        28.62 o                         
   3  12   9         44.57         75.68        20.83 o                         
   4  12   9         17.94        -19.28        32.04 o                         
   5  12   9          3.64          8.34        35.68 o                         
  -4  13   9          0.29        -39.07        39.07 o                         
  -3  13   9         34.85         19.80        38.03 o                         
  -2  13   9         19.10         15.66        19.73 o                         
  -1  13   9         96.73         91.60        16.38 o                         
   0  13   9         87.36        123.96        13.62 o                         
   1  13   9         74.25         63.93        16.13 o                         
   2  13   9         17.43          4.75        16.65 o                         
   3  13   9         28.88         18.49        27.61 o                         
   4  13   9          0.77         11.46        33.60 o                         
  -4  14   9          6.22        -42.46        42.46 o                         
  -3  14   9          5.09        -38.81        38.81 o                         
  -2  14   9          6.46         -9.72        27.48 o                         
  -1  14   9        150.46        167.30        21.90 o                         
   0  14   9         45.58         22.05        13.71 o                         
   1  14   9        146.34        162.07        16.67 o                         
   2  14   9          6.55        -19.89        46.10 o                         
   3  14   9          6.37        -28.65        28.65 o                         
   4  14   9          5.56         20.84        35.42 o                         
  -3  15   9         14.38        -40.37        40.37 o                         
  -2  15   9          8.89          9.64        38.03 o                         
  -1  15   9         42.63         39.21        29.32 o                         
   0  15   9         10.07        -21.28        23.61 o                         
   1  15   9         41.68         23.25        37.51 o                         
   2  15   9          6.99        -20.77        20.77 o                         
   3  15   9         12.59        -27.35        32.82 o                         
  -3  16   9          4.07         23.96        46.89 o                         
  -2  16   9         30.37         88.04        42.46 o                         
  -1  16   9          4.80          1.56        41.94 o                         
   0  16   9          0.24        -24.48        43.24 o                         
   1  16   9          4.69         20.84        25.79 o                         
   2  16   9         24.48         27.87        30.21 o                         
   3  16   9          3.91         -3.65        35.42 o                         
  -2  17   9          2.26         30.48        45.84 o                         
  -1  17   9          8.33         64.34        42.46 o                         
   1  17   9          8.35         37.25        28.13 o                         
   2  17   9          0.54        -18.23        31.52 o                         
  -1  18   9          1.22         90.38        46.10 o                         
   0   0  10       4080.74       3950.67       150.84 o                         
   1   0  10       1682.38       1636.40        53.03 o                         
   2   0  10        577.43        546.19        14.29 o                         
   3   0  10         17.33          3.33         6.99 o                         
   4   0  10         31.34         32.97        11.47 o                         
   5   0  10         15.89          5.12        21.34 o                         
   6   0  10          2.11         24.75        28.39 o                         
  -5   1  10         15.99          4.93        17.05 o                         
  -4   1  10         56.15         51.40        11.66 o                         
  -3   1  10         39.79         49.30        16.90 o                         
  -2   1  10        525.45        501.48        14.73 o                         
  -1   1  10        643.30        608.00        23.88 o                         
   0   1  10         33.45         19.64         8.53 o                         
   1   1  10        664.64        644.75        24.32 o                         
   2   1  10        434.25        404.79        15.46 o                         
   3   1  10         83.70         92.06         8.22 o                         
   4   1  10         64.03         56.27        17.64 o                         
   5   1  10         15.37         25.89        21.92 o                         
   6   1  10          5.30         -6.25        37.25 o                         
  -5   2  10         33.42         32.94        31.52 o                         
  -4   2  10         67.71         52.28        26.70 o                         
  -3   2  10        172.91        170.52         9.99 o                         
  -2   2  10        515.91        514.14        15.61 o                         
  -1   2  10       1330.71       1349.86        43.29 o                         
   0   2  10       1614.73       1658.78        46.85 o                         
   1   2  10       1254.08       1235.85        33.80 o                         
   2   2  10        470.91        445.69        16.22 o                         
   3   2  10        295.37        270.13        19.56 o                         
   4   2  10         54.45         59.05        26.18 o                         
   5   2  10         35.01         61.86        22.10 o                         
   6   2  10         10.23         48.71        38.81 o                         
  -5   3  10          6.53         -7.07        18.31 o                         
  -4   3  10          2.41         -9.30        13.96 o                         
  -3   3  10         13.01         22.29        17.04 o                         
  -2   3  10         86.51         83.56         7.82 o                         
  -1   3  10       1068.31       1074.17        37.71 o                         
   0   3  10       2576.43       2609.74        71.63 o                         
   1   3  10       1127.85       1107.80        29.04 o                         
   2   3  10         43.74         33.60         7.03 o                         
   3   3  10          9.46          1.84         8.51 o                         
   4   3  10          9.54          5.58        20.71 o                         
   5   3  10          6.86         19.22        18.37 o                         
   6   3  10          2.13         -1.30        37.25 o                         
  -6   4  10          2.35         -2.08        26.31 o                         
  -5   4  10          8.64         20.97        17.90 o                         
  -4   4  10         35.00         28.45        16.55 o                         
  -3   4  10        151.13        162.33        19.72 o                         
  -2   4  10        580.59        598.18        18.64 o                         
  -1   4  10        776.33        777.57        29.29 o                         
   0   4  10        649.53        626.81        18.40 o                         
   1   4  10        842.64        824.77        22.44 o                         
   2   4  10        565.44        539.49        17.67 o                         
   3   4  10        142.82        140.75        15.90 o                         
   4   4  10         45.95         60.03        17.38 o                         
   5   4  10          6.56         33.79        20.83 o                         
   6   4  10          1.64         -4.95        38.03 o                         
  -6   5  10          3.99        -27.87        27.87 o                         
  -5   5  10          1.74          2.84        19.81 o                         
  -4   5  10         31.74         30.23        20.97 o                         
  -3   5  10        147.12        169.68        22.19 o                         
  -2   5  10        334.57        325.09        16.81 o                         
  -1   5  10        610.02        604.70        24.94 o                         
   0   5  10        690.25        663.57        21.74 o                         
   1   5  10        623.52        593.19        18.50 o                         
   2   5  10        333.62        304.93        13.42 o                         
   3   5  10        123.59        120.77        15.42 o                         
   4   5  10         39.60         73.28        24.22 o                         
   5   5  10          1.96         47.22        22.74 o                         
   6   5  10          3.96         15.11        39.59 o                         
  -6   6  10         13.37         26.05        33.86 o                         
  -5   6  10         38.33        -11.20        26.83 o                         
  -4   6  10          4.41         -7.08        12.17 o                         
  -3   6  10          3.26        -18.63        30.48 o                         
  -2   6  10        117.93        116.29        10.87 o                         
  -1   6  10        935.03        901.41        30.33 o                         
   0   6  10       1496.52       1471.14        43.52 o                         
   1   6  10        834.70        788.07        26.86 o                         
   2   6  10        191.01        169.19        10.66 o                         
   3   6  10          1.64         -2.84        13.68 o                         
   4   6  10          1.36         27.83        18.06 o                         
   5   6  10         39.26         84.27        21.94 o                         
   6   6  10         13.11         33.08        38.81 o                         
  -6   7  10          3.18        -10.68        33.08 o                         
  -5   7  10         23.29         -5.99        32.30 o                         
  -4   7  10         16.47          2.33        12.92 o                         
  -3   7  10        148.31        128.19        18.54 o                         
  -2   7  10        251.66        247.55        19.32 o                         
  -1   7  10       1044.94        982.36        44.10 o                         
   0   7  10         24.57         26.73         9.06 o                         
   1   7  10       1088.76       1029.22        31.66 o                         
   2   7  10        274.03        250.98        20.83 o                         
   3   7  10        142.62        126.45        16.71 o                         
   4   7  10         13.77         26.94        17.64 o                         
   5   7  10         23.54         61.21        25.27 o                         
   6   7  10          3.35          7.55        30.21 o                         
  -5   8  10         12.03         39.33        32.82 o                         
  -4   8  10         34.75         25.61        15.00 o                         
  -3   8  10        236.65        240.69        18.86 o                         
  -2   8  10        391.34        350.15        25.34 o                         
  -1   8  10        157.51        152.64        17.98 o                         
   0   8  10          3.68         12.45        11.55 o                         
   1   8  10        168.98        171.25        12.54 o                         
   2   8  10        381.18        397.16        19.10 o                         
   3   8  10        244.04        270.51        25.20 o                         
   4   8  10         40.32         58.37        20.58 o                         
   5   8  10          6.76         44.80        32.82 o                         
  -5   9  10         11.35         -1.04        35.42 o                         
  -4   9  10         19.76         -5.20        15.85 o                         
  -3   9  10          3.24         -8.39        14.80 o                         
  -2   9  10          0.13         -5.09        12.29 o                         
  -1   9  10        286.78        300.78        27.40 o                         
   0   9  10        295.22        272.50        14.79 o                         
   1   9  10        332.41        340.77        16.84 o                         
   2   9  10          3.88          9.63        10.52 o                         
   3   9  10          2.45          6.20        14.12 o                         
   4   9  10         16.67         32.38        27.09 o                         
   5   9  10         12.10         25.53        33.60 o                         
  -5  10  10         19.60        -38.03        38.03 o                         
  -4  10  10         12.34         -6.73        19.54 o                         
  -3  10  10         37.00         20.90        15.58 o                         
  -2  10  10        196.48        182.55        15.60 o                         
  -1  10  10        457.86        422.97        25.32 o                         
   0  10  10        507.42        530.72        19.25 o                         
   1  10  10        447.09        417.74        22.07 o                         
   2  10  10        179.58        197.36        13.83 o                         
   3  10  10         27.73         26.20        16.05 o                         
   4  10  10         17.50         -1.04        28.39 o                         
   5  10  10         19.74          2.60        34.38 o                         
  -5  11  10          2.94         14.59        44.02 o                         
  -4  11  10         33.16        -21.44        21.44 o                         
  -3  11  10         53.53         14.94        19.09 o                         
  -2  11  10        101.60         91.98        15.19 o                         
  -1  11  10         30.93         34.38        16.05 o                         
   0  11  10         19.28         17.11        12.78 o                         
   1  11  10         38.50         36.38        11.30 o                         
   2  11  10        100.84        112.76        25.42 o                         
   3  11  10         56.32         70.27        32.92 o                         
   4  11  10         23.43         -6.77        30.48 o                         
   5  11  10          4.01        -20.32        33.34 o                         
  -4  12  10          8.42          1.56        39.07 o                         
  -3  12  10          2.07        -23.18        23.18 o                         
  -2  12  10         11.64          1.82        16.05 o                         
  -1  12  10        126.38        102.12        20.36 o                         
   0  12  10         37.95         31.33        25.03 o                         
   1  12  10         99.72         79.79        12.82 o                         
   2  12  10         13.79         10.73        18.49 o                         
   3  12  10          1.13         16.67        24.75 o                         
   4  12  10         10.60         -2.60        31.52 o                         
  -4  13  10          2.07        -15.89        40.37 o                         
  -3  13  10          2.07        -37.25        37.77 o                         
  -2  13  10         29.23         -4.80        18.26 o                         
  -1  13  10         51.81         43.44        17.68 o                         
   0  13  10         20.73        -11.59        18.65 o                         
   1  13  10         40.67         37.85        15.00 o                         
   2  13  10         38.27         23.17        26.22 o                         
   3  13  10          0.15         14.59        27.61 o                         
   4  13  10          1.51         23.44        32.56 o                         
  -4  14  10          7.56        -44.80        44.80 o                         
  -3  14  10          9.08        -18.49        40.37 o                         
  -2  14  10         39.65         84.65        37.77 o                         
  -1  14  10         10.83          2.15        20.54 o                         
   0  14  10          9.68        -10.83        20.50 o                         
   1  14  10         17.33         18.85        21.96 o                         
   2  14  10         28.96         -8.95        51.83 o                         
   3  14  10         11.27          0.26        31.52 o                         
   4  14  10         10.18         13.02        34.90 o                         
  -3  15  10          0.95        -31.78        31.78 o                         
  -2  15  10          1.58         29.17        29.95 o                         
  -1  15  10          5.89          0.59        25.84 o                         
   0  15  10         64.56         69.53        31.00 o                         
   1  15  10          7.71        -15.61        20.71 o                         
   2  15  10          1.81         -8.27        24.09 o                         
   3  15  10          1.12          6.51        31.00 o                         
  -3  16  10          1.11          1.30        45.84 o                         
  -2  16  10         17.98         65.64        43.50 o                         
  -1  16  10          1.36         12.24        43.76 o                         
   0  16  10          5.78         40.63        45.58 o                         
   2  16  10         17.62        -15.37        28.91 o                         
   3  16  10          0.83        -20.32        32.30 o                         
  -2  17  10         10.12         32.04        45.58 o                         
  -1  17  10          5.53         51.05        40.63 o                         
   2  17  10          9.14          0.52        31.78 o                         
   1   0  11        562.83        549.45        22.42 o                         
   2   0  11        341.88        311.28        11.74 o                         
   3   0  11        545.53        532.01        18.87 o                         
   4   0  11         29.36         23.31        19.27 o                         
   5   0  11         41.72         33.57        23.20 o                         
  -5   1  11         35.19         10.42        29.69 o                         
  -4   1  11         14.68          4.88        13.40 o                         
  -3   1  11         95.80        105.29        10.79 o                         
  -2   1  11        372.71        367.15        13.45 o                         
  -1   1  11       1265.66       1256.82        45.34 o                         
   0   1  11         42.96         37.33         8.82 o                         
   1   1  11       1444.79       1434.80        45.23 o                         
   2   1  11        380.64        361.81        14.32 o                         
   3   1  11         94.16         68.80        15.56 o                         
   4   1  11         14.26         16.49        19.21 o                         
   5   1  11         37.50         69.02        23.34 o                         
   6   1  11          1.47         14.85        38.03 o                         
  -5   2  11         14.74         -0.26        29.69 o                         
  -4   2  11        142.66        117.56        15.81 o                         
  -3   2  11        301.69        281.03        14.51 o                         
  -2   2  11        547.65        522.38        16.64 o                         
  -1   2  11        640.26        653.80        24.64 o                         
   0   2  11       2544.25       2552.34        70.13 o                         
   1   2  11        569.61        547.97        17.75 o                         
   2   2  11        562.12        530.16        17.74 o                         
   3   2  11        296.17        267.03        18.33 o                         
   4   2  11        145.99        154.40        19.99 o                         
   5   2  11         17.35         17.15        22.33 o                         
   6   2  11          3.94         32.30        38.81 o                         
  -5   3  11          6.42          6.66        17.29 o                         
  -4   3  11         92.44         80.55        16.45 o                         
  -3   3  11        327.06        290.16        27.48 o                         
  -2   3  11        253.22        274.94        18.05 o                         
  -1   3  11        204.82        193.18        14.23 o                         
   0   3  11         30.27         30.63        14.73 o                         
   1   3  11        160.89        136.87         9.17 o                         
   2   3  11        215.67        213.81        11.79 o                         
   3   3  11        311.98        302.64        21.61 o                         
   4   3  11        128.93        108.97        19.57 o                         
   5   3  11          7.08         23.05        21.18 o                         
   6   3  11          0.73         48.71        38.81 o                         
  -5   4  11          0.70          5.66        20.04 o                         
  -4   4  11        116.29         88.79        18.22 o                         
  -3   4  11         69.46         69.03        13.72 o                         
  -2   4  11        121.72        139.27        15.34 o                         
  -1   4  11        110.21        119.86        15.60 o                         
   0   4  11       1268.03       1231.52        52.09 o                         
   1   4  11         79.97         76.85         7.30 o                         
   2   4  11        100.54        101.80         9.22 o                         
   3   4  11         77.30         90.30        15.56 o                         
   4   4  11        106.22         97.42        19.38 o                         
   5   4  11          0.33         10.31        35.29 o                         
   6   4  11         16.91          4.17        38.03 o                         
  -5   5  11         23.28         61.47        26.83 o                         
  -4   5  11         11.66         -8.89        16.60 o                         
  -3   5  11          2.55        -15.26        15.26 o                         
  -2   5  11        177.58        170.11        13.99 o                         
  -1   5  11       1070.59       1081.11        37.36 o                         
   0   5  11        113.18        122.19        12.41 o                         
   1   5  11       1089.06       1029.58        32.70 o                         
   2   5  11        189.99        164.35        11.20 o                         
   3   5  11          3.82         11.87        14.15 o                         
   4   5  11         11.88         -2.33        18.38 o                         
   5   5  11         17.54         13.73        36.99 o                         
   6   5  11          0.55         33.60        39.85 o                         
  -6   6  11          5.03         11.46        32.30 o                         
  -5   6  11          0.26         18.49        29.17 o                         
  -4   6  11         23.40          5.16        12.55 o                         
  -3   6  11        300.57        272.14        22.33 o                         
  -2   6  11          2.79          3.24         9.96 o                         
  -1   6  11        157.17        158.34        18.80 o                         
   0   6  11        206.75        193.10        10.12 o                         
   1   6  11        145.62        139.31        10.51 o                         
   2   6  11         11.63          2.73         9.21 o                         
   3   6  11        312.15        297.96        20.15 o                         
   4   6  11         17.73         17.97        18.57 o                         
   5   6  11          0.55        -32.04        32.04 o                         
   6   6  11          4.46         13.28        39.59 o                         
  -5   7  11          8.51         -5.99        28.39 o                         
  -4   7  11         12.81         -5.73        13.70 o                         
  -3   7  11        120.67        109.42        19.71 o                         
  -2   7  11        232.41        222.81        25.44 o                         
  -1   7  11        121.84        137.75        40.11 o                         
   0   7  11         96.99        106.23        12.29 o                         
   1   7  11        159.22        161.66        13.41 o                         
   2   7  11        234.03        227.14        15.83 o                         
   3   7  11        115.33        124.03        22.92 o                         
   4   7  11          8.46          7.90        19.10 o                         
   5   7  11          9.07          4.69        33.08 o                         
  -5   8  11          1.09        -14.07        31.26 o                         
  -4   8  11         41.20         31.32        15.08 o                         
  -3   8  11         80.12         51.15        14.45 o                         
  -2   8  11        174.99        192.46        25.78 o                         
  -1   8  11         80.00         96.33        17.65 o                         
   0   8  11       1758.42       1678.36        69.69 o                         
   1   8  11         89.61        104.26        10.43 o                         
   2   8  11        210.18        190.54        15.11 o                         
   3   8  11         73.52         81.76        20.70 o                         
   4   8  11         44.69         70.32        20.24 o                         
   5   8  11          0.46        -18.75        32.56 o                         
  -5   9  11          5.20        -23.44        34.38 o                         
  -4   9  11         76.45         56.97        18.96 o                         
  -3   9  11          7.91        -10.13        14.97 o                         
  -2   9  11        252.98        269.50        32.65 o                         
  -1   9  11         46.56         39.75        25.79 o                         
   0   9  11          9.67         -3.74        19.71 o                         
   1   9  11         68.70         62.95        10.70 o                         
   2   9  11        271.28        258.46        21.20 o                         
   3   9  11          7.64         12.81        15.89 o                         
   4   9  11         59.69         73.45        26.83 o                         
   5   9  11          5.49        -27.09        32.56 o                         
  -5  10  11          5.21        -37.25        37.25 o                         
  -4  10  11          9.65        -19.76        19.76 o                         
  -3  10  11         90.99         59.76        17.27 o                         
  -2  10  11        109.90        113.16        21.50 o                         
  -1  10  11         40.39         20.49        16.35 o                         
   0  10  11        137.00        113.39        15.60 o                         
   1  10  11         35.48         38.53        10.13 o                         
   2  10  11         83.09         89.62        13.50 o                         
   3  10  11         97.38         84.74        26.69 o                         
   4  10  11          9.84          4.17        26.31 o                         
   5  10  11          4.93         25.53        34.64 o                         
  -4  11  11          5.61         -4.17        37.51 o                         
  -3  11  11          3.43        -18.23        18.23 o                         
  -2  11  11         62.77         47.74        14.91 o                         
  -1  11  11        169.28        142.91        22.02 o                         
   0  11  11          1.24         -7.09        18.70 o                         
   1  11  11        169.69        171.51        14.59 o                         
   2  11  11         68.49         41.43        15.72 o                         
   3  11  11          4.23          8.56        41.29 o                         
   4  11  11          5.00         15.11        28.91 o                         
  -4  12  11          6.29         20.84        39.33 o                         
  -3  12  11         30.27        -35.42        35.42 o                         
  -2  12  11         25.42         -0.54        19.72 o                         
  -1  12  11         89.32         65.15        19.09 o                         
   0  12  11         37.84         15.97        22.73 o                         
   1  12  11         99.19        110.43        13.50 o                         
   2  12  11         23.00         35.52        17.11 o                         
   3  12  11         29.42         22.92        27.61 o                         
   4  12  11          7.14         -0.78        31.26 o                         
  -4  13  11          2.76        -40.11        40.11 o                         
  -3  13  11         17.24        -29.69        38.29 o                         
  -2  13  11         25.25          5.51        22.28 o                         
  -1  13  11         53.29         23.57        19.64 o                         
   0  13  11          1.87        -17.31        21.50 o                         
   1  13  11         72.15         87.23        14.09 o                         
   2  13  11         40.13         27.67        51.31 o                         
   3  13  11         15.59         16.67        27.09 o                         
   4  13  11          0.71        -14.59        32.30 o                         
  -3  14  11          8.73        -40.37        40.37 o                         
  -2  14  11          8.39         11.98        37.51 o                         
  -1  14  11          9.75         22.30        24.76 o                         
   0  14  11         92.93         46.60        28.92 o                         
   1  14  11          6.32          5.88        32.82 o                         
   2  14  11          8.32        -20.58        20.58 o                         
   3  14  11          9.31         47.15        29.17 o                         
  -3  15  11          6.92         39.59        41.68 o                         
  -2  15  11         14.79         36.21        30.48 o                         
  -1  15  11          7.64         31.78        41.15 o                         
   0  15  11          6.64         23.51        30.18 o                         
   2  15  11         16.76          6.77        27.87 o                         
   3  15  11          7.95          7.81        30.48 o                         
  -2  16  11          1.94         46.62        43.76 o                         
   0  16  11          0.45        -46.62        46.62 o                         
   2  16  11          4.43         16.15        29.69 o                         
  -1  17  11         10.15         47.93        33.60 o                         
   0   0  12          0.55        -20.84        20.84 o                         
   1   0  12       1240.47       1261.92        43.71 o                         
   2   0  12          0.78         -6.08        11.09 o                         
   3   0  12         69.09         23.18        27.09 o                         
   4   0  12         34.53         16.51        15.97 o                         
   5   0  12         31.80         28.91        35.42 o                         
  -5   1  12          4.42        -31.78        31.78 o                         
  -4   1  12         89.25         69.55        31.52 o                         
  -3   1  12        526.51        510.01        40.89 o                         
  -2   1  12        134.59        138.11        11.62 o                         
  -1   1  12        220.98        223.53        16.23 o                         
   0   1  12        503.47        480.41        29.74 o                         
   1   1  12        241.88        248.83        17.37 o                         
   2   1  12        112.32        115.70        12.29 o                         
   3   1  12        478.27        448.98        24.72 o                         
   4   1  12         83.19         62.80        16.60 o                         
   5   1  12          4.52         12.84        23.99 o                         
  -5   2  12         10.80         14.59        37.25 o                         
  -4   2  12        255.63        248.49        40.37 o                         
  -3   2  12         13.70          8.15        12.24 o                         
  -2   2  12       1323.74       1262.25        33.85 o                         
  -1   2  12         79.39         94.49        11.01 o                         
   0   2  12         70.80         72.03        16.66 o                         
   1   2  12         44.51         36.25        11.75 o                         
   2   2  12       1251.16       1229.14        34.06 o                         
   3   2  12         12.45          2.76        14.98 o                         
   4   2  12        260.20        267.19        29.30 o                         
   5   2  12         11.05         29.64        19.30 o                         
   6   2  12          4.18          6.51        39.07 o                         
  -4   3  12         17.20          1.08        15.41 o                         
  -3   3  12          4.27          2.73        11.90 o                         
  -2   3  12        523.50        512.50        19.14 o                         
  -1   3  12         64.32         64.66        11.06 o                         
   0   3  12        873.14        849.43        38.31 o                         
   1   3  12         59.24         51.60         7.61 o                         
   2   3  12        546.82        531.92        18.08 o                         
   3   3  12          1.55         11.80        15.19 o                         
   4   3  12         11.68         26.54        15.51 o                         
   5   3  12         13.84         48.02        27.22 o                         
   6   3  12          6.12         25.01        39.59 o                         
  -4   4  12        125.90        108.99        26.57 o                         
  -3   4  12          8.41         -5.68        11.99 o                         
  -2   4  12        289.47        311.03        23.50 o                         
  -1   4  12        736.55        743.56        28.72 o                         
   0   4  12         24.69          4.04        16.21 o                         
   1   4  12        667.33        636.03        23.53 o                         
   2   4  12        328.07        322.24        14.63 o                         
   3   4  12          9.26         -1.12        14.63 o                         
   4   4  12        109.68        131.48        20.34 o                         
   5   4  12         42.79         -0.26        31.78 o                         
   6   4  12          1.31        -13.81        36.47 o                         
  -5   5  12          6.52          8.07        26.57 o                         
  -4   5  12         34.64         10.78        18.25 o                         
  -3   5  12        387.94        394.30        26.50 o                         
  -2   5  12        142.42        160.94        14.28 o                         
  -1   5  12        137.97        149.56        35.29 o                         
   0   5  12        128.73        125.84        16.39 o                         
   1   5  12        156.94        147.75        10.98 o                         
   2   5  12        170.70        154.90        10.93 o                         
   3   5  12        404.52        427.49        26.55 o                         
   4   5  12         29.07         39.54        19.65 o                         
   5   5  12          4.71          7.81        32.04 o                         
  -5   6  12         20.11          1.04        28.65 o                         
  -4   6  12          5.75        -16.95        21.49 o                         
  -3   6  12         11.02        -14.28        16.28 o                         
  -2   6  12         70.97         54.52        21.26 o                         
  -1   6  12        640.46        644.45        58.48 o                         
   0   6  12         10.14          9.17        17.49 o                         
   1   6  12        659.76        632.86        22.47 o                         
   2   6  12         70.55         69.10        11.21 o                         
   3   6  12         12.76         23.25        16.67 o                         
   4   6  12          5.70         15.65        24.88 o                         
   5   6  12         20.79         55.74        30.74 o                         
  -5   7  12          5.80         -1.82        28.13 o                         
  -4   7  12          1.45        -11.15        14.44 o                         
  -3   7  12         91.28         72.98        20.08 o                         
  -2   7  12         25.63         21.71        24.95 o                         
  -1   7  12         17.70         15.52        19.01 o                         
   0   7  12        706.86        680.49        38.94 o                         
   1   7  12         45.07         29.32         8.69 o                         
   2   7  12         15.78         22.47        10.64 o                         
   3   7  12         80.91         88.25        31.13 o                         
   4   7  12          0.17         17.70        20.21 o                         
   5   7  12          4.43         59.65        33.86 o                         
  -5   8  12          7.54         18.75        34.12 o                         
  -4   8  12         44.28         23.03        21.75 o                         
  -3   8  12         22.24          0.74        19.22 o                         
  -2   8  12        282.70        281.78        39.04 o                         
  -1   8  12        142.56        121.63        21.54 o                         
   0   8  12         45.90         43.74        15.28 o                         
   1   8  12        139.99        127.00        15.69 o                         
   2   8  12        265.47        264.96        18.99 o                         
   3   8  12         21.28         34.06        15.28 o                         
   4   8  12         44.42         55.08        30.48 o                         
   5   8  12          8.73         17.45        34.38 o                         
  -5   9  12          0.89        -36.21        36.99 o                         
  -4   9  12          9.47        -15.81        19.93 o                         
  -3   9  12         12.13         -7.47        16.83 o                         
  -2   9  12         69.58         71.71        16.99 o                         
  -1   9  12         12.61          7.89        18.06 o                         
   0   9  12        127.37        140.21        34.51 o                         
   1   9  12         17.23         23.70        10.47 o                         
   2   9  12         97.01         94.46        14.84 o                         
   3   9  12          6.03          0.19        22.82 o                         
   4   9  12          8.24         30.22        27.35 o                         
   5   9  12          1.37        -20.06        35.16 o                         
  -5  10  12          0.84         -2.08        40.11 o                         
  -4  10  12         10.11        -32.04        32.04 o                         
  -3  10  12         13.53        -17.11        17.11 o                         
  -2  10  12         12.15          2.75        13.66 o                         
  -1  10  12         78.45         86.11        20.14 o                         
   0  10  12         50.76         60.95        32.69 o                         
   1  10  12         84.07         91.54        13.54 o                         
   2  10  12         12.45          7.13        20.85 o                         
   3  10  12         11.98          8.86        17.10 o                         
   4  10  12         11.25         12.24        28.65 o                         
   5  10  12          0.13        -26.05        35.42 o                         
  -4  11  12          9.81         -8.60        37.25 o                         
  -3  11  12         61.49         49.28        22.03 o                         
  -2  11  12         24.34        -14.75        18.46 o                         
  -1  11  12        126.68        127.54        20.41 o                         
   0  11  12         36.42         12.07        19.74 o                         
   1  11  12        125.82        119.97        14.85 o                         
   2  11  12         25.51         14.54        19.47 o                         
   3  11  12         56.35         45.58        23.96 o                         
   4  11  12         10.77          0.26        29.43 o                         
  -4  12  12          3.28        -38.55        38.55 o                         
  -3  12  12          9.65        -28.65        35.95 o                         
  -2  12  12         21.29         -2.12        20.25 o                         
  -1  12  12        132.82        126.46        22.87 o                         
   0  12  12          6.15        -24.42        27.30 o                         
   1  12  12        133.20        135.08        22.07 o                         
   2  12  12         18.92         13.01        27.32 o                         
   3  12  12         10.54          8.34        27.87 o                         
   4  12  12          4.64         -0.26        33.34 o                         
  -4  13  12          2.74          2.87        45.84 o                         
  -3  13  12         28.06        -37.51        37.51 o                         
  -2  13  12         11.25         12.24        26.05 o                         
  -1  13  12         14.37          1.11        28.29 o                         
   0  13  12         70.14         55.07        20.90 o                         
   1  13  12         16.83         -9.55        49.23 o                         
   2  13  12         10.80        -22.32        50.53 o                         
   3  13  12         26.72         -1.30        26.83 o                         
   4  13  12          1.67         17.19        32.30 o                         
  -3  14  12          1.05        -23.18        40.63 o                         
  -2  14  12         72.69         83.61        38.55 o                         
  -1  14  12          3.94         19.80        31.00 o                         
   0  14  12          5.12         27.18        34.77 o                         
   1  14  12          4.26        -42.46        42.46 o                         
   2  14  12         72.64         49.57        37.12 o                         
   3  14  12          0.96         10.42        28.39 o                         
  -3  15  12          0.83         32.04        41.42 o                         
  -2  15  12         19.65         49.75        30.74 o                         
   0  15  12         65.15         76.58        45.58 o                         
   3  15  12          0.56         16.67        29.69 o                         
  -2  16  12          3.39        -17.97        42.98 o                         
   1   0  13        406.04        371.87        21.38 o                         
   2   0  13        484.45        440.18        22.21 o                         
   3   0  13        304.51        357.89        47.15 o                         
   4   0  13         27.14         19.01        33.60 o                         
  -4   1  13         24.24         29.17        33.86 o                         
  -3   1  13         47.99         20.58        30.74 o                         
  -2   1  13         58.66         66.25        12.50 o                         
  -1   1  13        782.79        804.46        30.71 o                         
   0   1  13          4.87        -15.69        16.85 o                         
   1   1  13        656.61        660.29        38.49 o                         
   2   1  13         76.31         96.42        12.64 o                         
   3   1  13         39.85         31.70        15.77 o                         
   4   1  13         16.08         22.44        20.96 o                         
   5   1  13          6.10         14.85        24.75 o                         
  -4   2  13          4.34        -27.09        32.04 o                         
  -3   2  13         55.30         53.40        31.26 o                         
  -2   2  13        153.30        171.99        18.46 o                         
  -1   2  13        506.29        486.81        22.52 o                         
   0   2  13       1152.28       1192.78        53.68 o                         
   1   2  13        473.69        434.84        30.89 o                         
   2   2  13        186.59        189.37        12.34 o                         
   3   2  13         53.71         55.95        21.62 o                         
   4   2  13          7.06          3.50        25.66 o                         
   5   2  13          8.85         21.10        32.56 o                         
   6   2  13          4.02         27.09        39.33 o                         
  -4   3  13         68.43         40.37        35.42 o                         
  -3   3  13         20.07          9.51        12.06 o                         
  -2   3  13        659.03        643.87        21.22 o                         
  -1   3  13         59.80         59.75        19.80 o                         
   0   3  13         10.55         -1.01        14.54 o                         
   1   3  13         76.24         63.69        17.45 o                         
   2   3  13        700.24        648.45        20.96 o                         
   3   3  13         17.15          4.71        15.77 o                         
   4   3  13         44.15         69.37        21.25 o                         
   5   3  13          1.00         36.47        32.56 o                         
  -4   4  13         34.27         19.25        17.36 o                         
  -3   4  13        198.78        208.48        19.72 o                         
  -2   4  13        157.38        162.35        24.33 o                         
  -1   4  13        364.67        353.47        31.39 o                         
   0   4  13        616.79        626.15        34.11 o                         
   1   4  13        400.44        373.90        16.10 o                         
   2   4  13        107.80        112.39        11.92 o                         
   3   4  13        194.62        197.71        22.53 o                         
   4   4  13         41.82         55.39        20.32 o                         
   5   4  13          8.77         25.27        31.52 o                         
  -4   5  13         13.56         -4.03        27.87 o                         
  -3   5  13         15.96         12.14        15.07 o                         
  -2   5  13         87.62         84.67        13.16 o                         
  -1   5  13        648.15        666.78        53.92 o                         
   0   5  13        354.54        338.01        29.83 o                         
   1   5  13        649.86        631.48        22.59 o                         
   2   5  13         81.74         76.73        11.55 o                         
   3   5  13         13.36         30.96        31.13 o                         
   4   5  13         16.42         31.97        33.60 o                         
   5   5  13          1.88         62.25        33.08 o                         
  -4   6  13         12.11          6.91        20.18 o                         
  -3   6  13        220.83        227.96        22.65 o                         
  -2   6  13         37.17         45.54        19.64 o                         
  -1   6  13        329.63        330.43        74.63 o                         
   0   6  13         88.66         89.39        22.40 o                         
   1   6  13        317.37        286.11        27.53 o                         
   2   6  13         51.82         49.86        10.91 o                         
   3   6  13        232.29        258.15        24.62 o                         
   4   6  13         10.32         48.42        44.02 o                         
   5   6  13         16.95         27.35        33.08 o                         
  -5   7  13          6.09        -29.95        29.95 o                         
  -4   7  13         43.64         33.81        16.93 o                         
  -3   7  13         15.94         12.83        26.18 o                         
  -2   7  13         84.78         94.30        14.57 o                         
  -1   7  13        285.18        269.22        46.23 o                         
   0   7  13         66.48         66.55        20.63 o                         
   1   7  13        343.92        304.53        15.32 o                         
   2   7  13        109.20        104.77        13.40 o                         
   3   7  13         11.10         17.55        16.64 o                         
   4   7  13         36.55         48.97        28.65 o                         
   5   7  13          4.04         15.89        32.04 o                         
  -5   8  13          0.10         29.17        29.95 o                         
  -4   8  13         11.76         -2.56        17.43 o                         
  -3   8  13          3.58        -10.56        19.87 o                         
  -2   8  13         57.00         59.94        16.65 o                         
  -1   8  13         50.99         55.32        25.66 o                         
   0   8  13        539.65        559.46        35.04 o                         
   1   8  13         34.53         41.90        15.28 o                         
   2   8  13         52.39         58.38        13.94 o                         
   3   8  13          1.13         17.29        26.57 o                         
   4   8  13         11.41         41.94        27.61 o                         
   5   8  13          0.15         -1.56        31.26 o                         
  -5   9  13          2.08        -35.16        35.16 o                         
  -4   9  13         11.88         -9.87        20.15 o                         
  -3   9  13          4.16         -4.28        16.66 o                         
  -2   9  13        182.74        172.29        18.94 o                         
  -1   9  13         37.15         41.95        27.22 o                         
   0   9  13        134.98        146.03        28.91 o                         
   1   9  13         23.44         55.81        21.14 o                         
   2   9  13        164.88        169.43        17.06 o                         
   3   9  13          1.08         -7.20        16.68 o                         
   4   9  13         24.71         25.27        28.39 o                         
   5   9  13          1.75         28.65        33.08 o                         
  -4  10  13          2.44         26.83        33.60 o                         
  -3  10  13         80.21         47.28        21.22 o                         
  -2  10  13         33.24          0.90        17.72 o                         
  -1  10  13        107.52        105.97        21.35 o                         
   0  10  13        238.13        282.98        68.50 o                         
   1  10  13        126.89        126.37        22.79 o                         
   2  10  13         21.84         14.43        39.21 o                         
   3  10  13         78.72         91.69        25.79 o                         
   4  10  13          3.68          4.95        28.65 o                         
  -4  11  13          0.80        -35.95        35.95 o                         
  -3  11  13          1.23        -32.30        32.30 o                         
  -2  11  13          4.43        -19.05        19.05 o                         
  -1  11  13        121.58        111.71        38.30 o                         
   0  11  13          0.80         -9.81        24.39 o                         
   1  11  13        118.36        123.64        31.02 o                         
   2  11  13          5.00         -2.05        33.21 o                         
   3  11  13          1.56         26.05        26.05 o                         
   4  11  13          0.57          3.39        29.43 o                         
  -4  12  13          2.59         -9.12        39.33 o                         
  -3  12  13         13.85         14.07        36.21 o                         
  -2  12  13         42.33         26.27        26.26 o                         
  -1  12  13         18.46         21.08        30.64 o                         
   0  12  13          5.63        -10.07        17.43 o                         
   1  12  13         11.23        -18.55        72.80 o                         
   2  12  13         38.38          1.02        21.23 o                         
   3  12  13         20.70         23.96        27.61 o                         
   4  12  13          2.13         13.81        30.48 o                         
  -3  13  13          0.77        -38.03        38.03 o                         
  -2  13  13         37.24        106.01        34.64 o                         
  -1  13  13         17.92         52.39        46.23 o                         
   0  13  13         17.56        -23.83        29.99 o                         
   1  13  13         17.83         -9.71        54.96 o                         
   2  13  13         30.14        -41.42        41.42 o                         
   3  13  13          0.83         -3.65        25.53 o                         
  -3  14  13         15.94          7.03        41.15 o                         
  -2  14  13          7.77         64.08        38.55 o                         
  -1  14  13         29.66         98.20        41.94 o                         
   0  14  13         60.94         79.82        36.34 o                         
   3  14  13         14.77         14.59        27.35 o                         
  -2  15  13          7.80        102.37        39.59 o                         
   0   0  14        538.03        535.80        49.23 o                         
   1   0  14       1014.15       1051.74        49.78 o                         
   2   0  14         83.61        109.23        20.19 o                         
   3   0  14          2.23        -12.76        23.70 o                         
   4   0  14          1.42          4.69        34.38 o                         
  -4   1  14          8.57          4.43        36.47 o                         
  -3   1  14         94.37         74.76        34.12 o                         
  -2   1  14        161.66        179.27        24.35 o                         
  -1   1  14         16.94         10.36        25.27 o                         
   0   1  14        363.11        394.62        28.40 o                         
   1   1  14          7.73          3.63        18.02 o                         
   2   1  14        186.74        198.58        22.77 o                         
   3   1  14         95.48        113.83        34.38 o                         
   4   1  14         11.12         38.81        35.95 o                         
  -4   2  14         41.78         21.88        40.63 o                         
  -3   2  14        120.20        121.90        35.95 o                         
  -2   2  14         58.50        114.24        36.60 o                         
  -1   2  14        274.93        268.05        26.37 o                         
   0   2  14        407.45        444.93        41.55 o                         
   1   2  14        263.23        253.65        25.55 o                         
   2   2  14         72.12         76.28        19.21 o                         
   3   2  14        112.72        125.58        18.22 o                         
   4   2  14         57.76         65.30        20.76 o                         
   5   2  14         10.53         11.72        33.34 o                         
  -4   3  14         20.27         45.06        38.03 o                         
  -3   3  14          1.63        -10.16        24.75 o                         
  -2   3  14        126.85        133.08        12.25 o                         
  -1   3  14        183.43        179.22        22.04 o                         
   0   3  14        682.40        720.51        38.10 o                         
   1   3  14        130.44        146.21        18.74 o                         
   2   3  14        143.62        150.79        13.16 o                         
   3   3  14          3.51          6.13        23.83 o                         
   4   3  14         19.18         48.74        20.86 o                         
   5   3  14         15.87         10.68        24.75 o                         
  -4   4  14         29.86         18.49        36.21 o                         
  -3   4  14        123.87        104.57        16.14 o                         
  -2   4  14        135.33        154.59        13.54 o                         
  -1   4  14        142.21        151.37        45.84 o                         
   0   4  14        185.11        181.32        25.01 o                         
   1   4  14        205.44        200.35        26.05 o                         
   2   4  14        120.41        126.78        11.98 o                         
   3   4  14        108.83        118.62        18.81 o                         
   4   4  14         35.10         43.61        49.10 o                         
   5   4  14          3.21          7.03        33.34 o                         
  -4   5  14         21.61         22.92        39.33 o                         
  -3   5  14         68.42         48.86        23.83 o                         
  -2   5  14        222.42        241.21        33.59 o                         
  -1   5  14        205.64        200.84        34.64 o                         
   0   5  14         27.50         39.24        20.17 o                         
   1   5  14        181.87        175.84        19.40 o                         
   2   5  14        227.25        226.78        20.05 o                         
   3   5  14         70.49         78.06        22.92 o                         
   4   5  14         18.09         41.55        21.23 o                         
   5   5  14         11.68         -4.17        31.26 o                         
  -4   6  14         14.18          1.82        21.10 o                         
  -3   6  14          4.69          5.84        17.27 o                         
  -2   6  14         62.98         88.64        14.18 o                         
  -1   6  14        106.19        152.49        58.22 o                         
   0   6  14        329.26        325.45        32.41 o                         
   1   6  14        114.64        155.19        23.31 o                         
   2   6  14         70.82         83.84        13.00 o                         
   3   6  14          4.73         14.33        23.31 o                         
   4   6  14         12.65          9.12        26.05 o                         
   5   6  14          5.71         39.85        33.08 o                         
  -4   7  14         13.26         -4.91        19.14 o                         
  -3   7  14         34.31          3.40        18.83 o                         
  -2   7  14        221.94        238.49        38.96 o                         
  -1   7  14         75.23         83.65        33.08 o                         
   0   7  14        285.36        306.81        29.16 o                         
   1   7  14         60.27         81.67        20.50 o                         
   2   7  14        192.61        182.11        17.40 o                         
   3   7  14         39.06         51.89        19.14 o                         
   4   7  14         17.53         29.95        27.09 o                         
   5   7  14          0.30         -7.81        33.60 o                         
  -4   8  14         37.25          9.33        18.86 o                         
  -3   8  14        138.51        139.13        22.56 o                         
  -2   8  14         76.36         48.39        18.09 o                         
  -1   8  14        167.73        196.61        26.05 o                         
   0   8  14        152.28        135.64        32.95 o                         
   1   8  14        158.48        168.58        23.81 o                         
   2   8  14         82.62        111.21        23.18 o                         
   3   8  14        151.56        166.69        28.13 o                         
   4   8  14         37.19         29.69        27.87 o                         
   5   8  14          0.29         -0.52        34.38 o                         
  -4   9  14          6.61         -8.86        29.43 o                         
  -3   9  14         17.42         -5.48        20.45 o                         
  -2   9  14         83.90         61.83        21.65 o                         
  -1   9  14        101.49        105.73        21.69 o                         
   0   9  14        151.30        176.85        26.31 o                         
   1   9  14         94.88        105.64        20.95 o                         
   2   9  14         84.11         97.53        41.42 o                         
   3   9  14         25.67         12.50        21.62 o                         
   4   9  14          7.03         10.16        27.61 o                         
  -4  10  14         19.34         45.84        33.34 o                         
  -3  10  14         14.74          6.25        29.17 o                         
  -2  10  14         38.38         20.19        18.10 o                         
  -1  10  14        175.45        215.91        32.17 o                         
   0  10  14        202.07        178.23        27.16 o                         
   1  10  14        166.78        215.40        50.79 o                         
   2  10  14         38.29         51.27        35.03 o                         
   3  10  14         12.53         25.01        24.22 o                         
   4  10  14         18.66        -13.81        28.39 o                         
  -4  11  14          6.80         -1.30        38.55 o                         
  -3  11  14         29.57         -2.34        35.68 o                         
  -2  11  14         53.23         26.08        24.65 o                         
  -1  11  14         30.18         11.73        32.72 o                         
   0  11  14          6.30          4.07        25.33 o                         
   1  11  14         17.63         18.13        41.94 o                         
   2  11  14         50.22        -15.63        37.25 o                         
   3  11  14         26.45         -1.30        25.79 o                         
   4  11  14          9.91         34.64        29.95 o                         
  -3  12  14          6.66         -5.21        35.42 o                         
  -2  12  14          8.82        -13.81        30.48 o                         
  -1  12  14          9.81         37.96        48.58 o                         
   0  12  14         45.14          3.90        34.87 o                         
   1  12  14          7.91        -13.99        58.74 o                         
   2  12  14          8.57        -39.07        39.07 o                         
   3  12  14          5.97        -11.46        26.83 o                         
  -3  13  14          7.88          2.60        38.03 o                         
  -2  13  14          1.26          8.07        35.16 o                         
  -1  13  14          1.63         25.47        39.98 o                         
   0  13  14         58.85         83.82        43.76 o                         
   3  13  14          9.72          0.00        25.53 o                         
  -2  14  14          1.81         13.28        37.77 o                         
   0  14  14         10.65        -45.06        45.06 o                         
  -2  15  14          3.48         87.26        41.15 o                         
   1   0  15         23.42         50.53        17.95 o                         
   2   0  15        119.02        155.76        20.66 o                         
   3   0  15         29.08         44.80        35.68 o                         
   4   0  15         60.43         85.44        39.59 o                         
  -4   1  15         33.60         54.70        38.81 o                         
  -3   1  15         46.80         73.71        35.68 o                         
  -2   1  15        129.22        204.96        62.25 o                         
  -1   1  15        111.02        129.95        25.92 o                         
   0   1  15        416.69        497.09        36.00 o                         
   1   1  15        139.48        178.75        22.36 o                         
   2   1  15        122.25        141.98        21.62 o                         
   3   1  15         43.22         63.03        34.90 o                         
   4   1  15         36.48         54.44        36.99 o                         
  -4   2  15         63.78         85.44        40.11 o                         
  -3   2  15          0.90          0.26        36.21 o                         
  -2   2  15        109.03        132.43        19.89 o                         
  -1   2  15        686.37        762.04        43.41 o                         
   0   2  15        317.64        332.03        29.03 o                         
   1   2  15        737.97        798.03        42.82 o                         
   2   2  15         87.50        108.68        21.02 o                         
   3   2  15          2.01         37.51        34.38 o                         
   4   2  15         64.01        110.18        39.59 o                         
  -3   3  15        167.76        167.48        39.85 o                         
  -2   3  15        115.09        131.77        33.08 o                         
  -1   3  15        134.47        151.04        22.40 o                         
   0   3  15          0.93         17.42        24.09 o                         
   1   3  15         73.30         86.43        21.09 o                         
   2   3  15         90.81         89.54        19.61 o                         
   3   3  15        190.59        171.44        20.67 o                         
   4   3  15         32.26         77.20        22.50 o                         
   5   3  15         17.48         27.61        33.60 o                         
  -3   4  15         17.23         -3.39        37.25 o                         
  -2   4  15         74.61         99.62        15.93 o                         
  -1   4  15        152.47        174.66        23.97 o                         
   0   4  15          4.33          6.86        17.88 o                         
   1   4  15        132.02        158.37        21.36 o                         
   2   4  15         69.61         80.91        15.02 o                         
   3   4  15         17.94         20.67        18.34 o                         
   4   4  15          8.21         13.81        28.13 o                         
   5   4  15         27.59         54.44        32.04 o                         
  -3   5  15         24.10        -10.42        37.77 o                         
  -2   5  15        101.66        104.08        19.56 o                         
  -1   5  15        159.73        173.01        19.38 o                         
   0   5  15        130.39        158.71        20.90 o                         
   1   5  15        147.28        143.90        20.24 o                         
   2   5  15        110.30        114.75        19.93 o                         
   3   5  15         23.96         22.26        18.65 o                         
   4   5  15          7.12         33.08        26.57 o                         
   5   5  15          7.36         14.59        33.86 o                         
  -3   6  15         12.29          8.68        17.12 o                         
  -2   6  15        185.97        177.97        35.82 o                         
  -1   6  15         25.20         43.43        20.45 o                         
   0   6  15         37.11         30.07        26.57 o                         
   1   6  15         29.04         35.14        18.39 o                         
   2   6  15        193.71        223.76        19.57 o                         
   3   6  15          5.61         23.22        23.57 o                         
   4   6  15         34.14         20.58        25.79 o                         
   5   6  15          2.40         -5.21        33.08 o                         
  -3   7  15         20.04         30.85        21.33 o                         
  -2   7  15         76.98         73.93        18.89 o                         
  -1   7  15        163.26        184.18        25.25 o                         
   0   7  15         22.02         25.43        22.56 o                         
   1   7  15        156.18        187.98        48.97 o                         
   2   7  15         62.63         75.87        25.40 o                         
   3   7  15         21.22         26.40        16.44 o                         
   4   7  15         10.49         28.91        27.61 o                         
   5   7  15          2.07          8.86        32.56 o                         
  -4   8  15         17.24          0.78        29.95 o                         
  -3   8  15          1.56         18.23        27.09 o                         
  -2   8  15         34.16         21.20        19.43 o                         
  -1   8  15        364.69        433.22        68.50 o                         
   0   8  15          1.32         41.55        35.82 o                         
   1   8  15        383.23        427.64        53.53 o                         
   2   8  15         35.18         45.88        22.66 o                         
   3   8  15          1.29         -3.13        22.92 o                         
   4   8  15         14.55         20.58        27.09 o                         
  -4   9  15          4.03          1.82        31.78 o                         
  -3   9  15         62.60         58.61        30.21 o                         
  -2   9  15          2.38        -21.12        22.40 o                         
  -1   9  15         36.14         56.71        21.62 o                         
   0   9  15         28.68         53.61        22.40 o                         
   1   9  15         21.75         41.73        48.84 o                         
   2   9  15          4.13         33.86        27.87 o                         
   3   9  15         65.35         29.17        22.14 o                         
   4   9  15          2.48         -4.43        30.74 o                         
  -4  10  15          6.45        -13.02        35.68 o                         
  -3  10  15          8.49          6.25        29.69 o                         
  -2  10  15          9.39         16.49        24.72 o                         
  -1  10  15         38.01         52.61        39.33 o                         
   0  10  15          0.35         26.88        51.44 o                         
   1  10  15         26.14        104.71        38.81 o                         
   2  10  15          8.43         48.19        29.43 o                         
   3  10  15          4.15          7.29        22.66 o                         
   4  10  15          7.47        -11.98        31.78 o                         
  -4  11  15          4.19        -12.24        35.16 o                         
  -3  11  15         30.51          8.86        32.04 o                         
  -2  11  15         10.69         36.21        32.56 o                         
  -1  11  15         10.65         23.98        36.47 o                         
   0  11  15        124.19        162.84        32.56 o                         
   1  11  15         13.07         92.99        40.37 o                         
   2  11  15          4.81        -37.51        37.51 o                         
   3  11  15         32.31          9.64        23.18 o                         
   4  11  15          5.24         -4.69        32.56 o                         
  -3  12  15         13.13         14.59        34.38 o                         
  -2  12  15         41.92         16.67        33.08 o                         
  -1  12  15         23.84         58.08        49.88 o                         
   0  12  15         30.88         81.25        55.74 o                         
   1  12  15         24.27        -30.48        30.48 o                         
   2  12  15         41.57        -40.89        40.89 o                         
  -3  13  15          2.75         14.07        36.73 o                         
  -2  13  15         18.21         52.62        36.73 o                         
   0  13  15         12.85         19.49        34.38 o                         
  -2  14  15          1.04        111.22        41.68 o                         
   0   0  16       1745.51       1906.67       115.39 o                         
   1   0  16         19.19         18.29        28.91 o                         
   2   0  16        119.17        131.28        37.77 o                         
   3   0  16         19.35         44.54        37.77 o                         
  -3   1  16          9.79          3.13        38.55 o                         
  -2   1  16        195.35        214.37        32.30 o                         
  -1   1  16        206.45        256.57        29.00 o                         
   0   1  16         63.89        107.29        22.74 o                         
   1   1  16        168.24        204.32        24.96 o                         
   2   1  16        178.64        170.09        38.03 o                         
   3   1  16          9.51         28.65        36.21 o                         
  -3   2  16        139.26        179.47        33.86 o                         
  -2   2  16          4.26         -1.56        35.95 o                         
  -1   2  16        134.28        170.29        24.02 o                         
   0   2  16          7.23          7.68        18.89 o                         
   1   2  16        114.17        140.41        20.86 o                         
   2   2  16          0.83          5.73        34.38 o                         
   3   2  16        135.44        207.60        41.15 o                         
  -3   3  16          0.00         28.39        39.85 o                         
  -2   3  16          8.90         12.76        35.42 o                         
  -1   3  16        417.99        475.18        34.12 o                         
   0   3  16         31.07         12.34        22.19 o                         
   1   3  16        437.51        470.20        36.49 o                         
   2   3  16          5.85         32.82        35.42 o                         
   3   3  16          0.07         30.74        37.51 o                         
  -3   4  16         47.12         69.81        39.85 o                         
  -2   4  16         44.18         33.60        37.51 o                         
  -1   4  16        137.20        174.82        25.18 o                         
   0   4  16        575.64        663.84        43.09 o                         
   1   4  16        142.21        150.43        20.76 o                         
   2   4  16         38.37         76.06        36.47 o                         
   3   4  16         51.55         80.33        19.87 o                         
   4   4  16         18.48         36.73        27.35 o                         
   5   4  16         12.50         38.03        34.12 o                         
  -3   5  16          8.12         23.70        41.42 o                         
  -2   5  16        157.39        173.46        18.59 o                         
  -1   5  16         32.33         47.56        23.44 o                         
   0   5  16          2.43         27.57        23.20 o                         
   1   5  16         35.38         65.90        32.30 o                         
   2   5  16        163.17        180.76        23.57 o                         
   3   5  16          8.12         40.94        42.33 o                         
   4   5  16         30.44         56.00        27.09 o                         
   5   5  16          2.12         10.16        32.04 o                         
  -3   6  16          4.66         -3.91        41.94 o                         
  -2   6  16         42.88         44.92        18.80 o                         
  -1   6  16          1.67         20.29        23.62 o                         
   0   6  16        447.71        540.24        40.76 o                         
   1   6  16          1.91         42.59        22.79 o                         
   2   6  16         45.42         74.76        25.01 o                         
   3   6  16          3.42         24.01        16.71 o                         
   4   6  16         14.77         -3.65        26.83 o                         
  -3   7  16          0.79          1.04        21.36 o                         
  -2   7  16         29.40         25.09        19.87 o                         
  -1   7  16         59.02        105.20        67.20 o                         
   0   7  16          0.17          2.28        20.14 o                         
   1   7  16         51.89         67.57        21.88 o                         
   2   7  16         38.94         83.09        37.25 o                         
   3   7  16          0.44        -12.76        22.66 o                         
   4   7  16          1.32          9.12        27.09 o                         
  -3   8  16         15.80         14.33        24.22 o                         
  -2   8  16          2.53        -19.88        19.88 o                         
  -1   8  16         16.41         41.91        29.95 o                         
   0   8  16         72.30        100.87        36.86 o                         
   1   8  16         25.55         55.55        33.73 o                         
   2   8  16          2.28         43.50        36.73 o                         
   3   8  16          3.56          1.04        20.84 o                         
   4   8  16          2.00          2.60        29.95 o                         
  -3   9  16         29.02         12.24        27.09 o                         
  -2   9  16          4.21        -21.37        21.37 o                         
  -1   9  16         44.07         72.79        70.07 o                         
   0   9  16         53.06         57.26        22.81 o                         
   1   9  16         67.93        137.01        39.59 o                         
   2   9  16          1.94         52.36        39.07 o                         
   3   9  16         30.17         35.68        24.75 o                         
   4   9  16          1.82          2.08        30.74 o                         
  -4  10  16          2.30        -17.19        31.52 o                         
  -3  10  16          9.23         -3.13        32.30 o                         
  -2  10  16         25.65         12.50        28.13 o                         
  -1  10  16         18.56         38.08        33.60 o                         
   0  10  16        104.73        135.43        22.74 o                         
   1  10  16         22.45        109.92        40.37 o                         
   4  10  16          1.18         16.67        32.04 o                         
  -3  11  16          0.98        -32.04        32.04 o                         
  -2  11  16         23.71         49.75        31.52 o                         
  -1  11  16          9.34         32.36        53.53 o                         
   0  11  16          1.91         31.94        32.56 o                         
   2  11  16         24.16        -30.74        39.85 o                         
  -3  12  16          1.54         -6.51        35.42 o                         
  -2  12  16          4.93         50.01        34.38 o                         
   0  12  16         44.43         66.31        55.61 o                         
  -2  13  16         36.97         48.19        39.59 o                         
   1   0  17         40.66         90.04        23.33 o                         
   2   0  17        231.19        362.32        56.52 o                         
   3   0  17         21.97         71.37        39.85 o                         
  -3   1  17         11.14         58.61        40.37 o                         
  -2   1  17         26.92         82.05        39.07 o                         
  -1   1  17         25.98         78.70        23.73 o                         
   0   1  17        183.58        245.09        27.72 o                         
   1   1  17         21.98         72.14        23.62 o                         
   2   1  17         28.35         58.61        29.17 o                         
   3   1  17         19.14         75.54        41.15 o                         
  -3   2  17          9.34         29.17        42.46 o                         
  -2   2  17        100.85        129.98        32.04 o                         
  -1   2  17        201.70        280.91        32.03 o                         
   0   2  17        336.67        353.75        37.83 o                         
   1   2  17        245.29        364.12        31.76 o                         
   2   2  17         96.15        134.93        39.33 o                         
   3   2  17          6.04         98.98        41.15 o                         
  -3   3  17        108.75        150.29        45.06 o                         
  -2   3  17         12.49          3.65        39.33 o                         
  -1   3  17        214.60        260.72        62.25 o                         
   0   3  17          6.62         37.26        20.59 o                         
   1   3  17        241.28        256.31        27.18 o                         
   2   3  17         13.86         61.21        38.03 o                         
   3   3  17        105.54        205.25        44.02 o                         
  -3   4  17         27.66         51.31        33.34 o                         
  -2   4  17         23.50         46.89        31.00 o                         
  -1   4  17        111.49        166.75        26.40 o                         
   0   4  17         43.35         71.84        21.52 o                         
   1   4  17         89.41        153.67        26.18 o                         
   2   4  17         28.48         83.09        37.77 o                         
   3   4  17         23.83         93.77        41.15 o                         
  -2   5  17         39.13         50.79        41.42 o                         
  -1   5  17         51.25         84.21        25.36 o                         
   0   5  17        211.34        268.09        29.00 o                         
   1   5  17         56.85         72.48        21.46 o                         
   2   5  17         42.81         96.90        30.48 o                         
   3   5  17         12.41         24.48        20.84 o                         
   4   5  17          0.22         42.98        30.48 o                         
  -2   6  17         78.17        112.26        42.72 o                         
  -1   6  17         28.48         62.94        25.53 o                         
   0   6  17         16.49         34.31        21.22 o                         
   1   6  17         40.42         62.89        24.66 o                         
   2   6  17         76.91        126.33        40.11 o                         
   3   6  17          2.35        -14.59        22.14 o                         
   4   6  17         26.93         -3.39        27.09 o                         
  -2   7  17          7.92         24.79        20.64 o                         
  -1   7  17         19.68         71.26        32.43 o                         
   0   7  17        238.50        302.70        53.14 o                         
   1   7  17         16.37         47.53        25.66 o                         
   2   7  17         16.69         95.85        39.85 o                         
   3   7  17         60.25         60.95        23.96 o                         
   4   7  17         11.43         47.41        27.61 o                         
  -2   8  17          0.14          8.37        20.38 o                         
  -1   8  17        117.37        190.67        28.83 o                         
   0   8  17         19.06         28.06        19.98 o                         
   1   8  17        124.26        224.27        42.20 o                         
   4   8  17          3.21         28.65        30.21 o                         
  -3   9  17         27.57         51.05        30.21 o                         
  -2   9  17          4.82         20.84        29.17 o                         
  -1   9  17         47.56        105.01        29.82 o                         
   0   9  17          7.96         51.77        34.77 o                         
   1   9  17         45.11         81.27        31.00 o                         
  -3  10  17          1.38         27.61        29.69 o                         
  -2  10  17         56.68         89.86        32.30 o                         
  -1  10  17         52.84         86.74        45.32 o                         
   0  10  17         20.46         54.70        29.06 o                         
   1  10  17         52.12        113.57        33.08 o                         
  -3  11  17          0.83        -10.42        34.12 o                         
  -2  11  17         27.64         44.80        34.90 o                         
   0  11  17         18.50         88.09        68.11 o                         
  -2  12  17          2.85         63.30        36.99 o                         
  -2  13  17          2.07         64.34        36.99 o                         
   0   0  18        129.20        189.89        32.04 o                         
   1   0  18         81.96        138.65        26.32 o                         
   2   0  18         91.74        100.28        32.30 o                         
  -2   1  18         34.22         85.18        41.94 o                         
  -1   1  18         12.52         74.32        23.96 o                         
   0   1  18          4.76         50.02        35.16 o                         
   1   1  18         18.56         93.01        25.59 o                         
   2   1  18         36.20         58.61        31.00 o                         
  -2   2  18         60.52        143.00        44.02 o                         
  -1   2  18         24.42         61.74        21.72 o                         
   0   2  18          4.53         64.34        22.45 o                         
   1   2  18         26.04        104.95        22.23 o                         
   2   2  18         63.80        153.94        41.68 o                         
  -2   3  18         13.40         29.95        32.04 o                         
  -1   3  18         97.85        156.02        41.68 o                         
   0   3  18         27.11         88.43        26.52 o                         
   1   3  18        112.57        157.33        32.30 o                         
   2   3  18         15.18        112.79        40.37 o                         
  -2   4  18         92.39        145.61        44.80 o                         
  -1   4  18          1.42         50.89        26.00 o                         
   0   4  18         14.21         39.95        25.41 o                         
   1   4  18          4.01         50.45        27.22 o                         
   2   4  18         99.97        128.67        33.34 o                         
  -2   5  18         66.39        142.22        46.10 o                         
  -1   5  18          5.68         61.30        37.77 o                         
   0   5  18         11.23         45.58        26.71 o                         
   1   5  18          9.77         61.87        25.50 o                         
   2   5  18         56.35        141.96        41.94 o                         
  -2   6  18         23.90         68.24        34.64 o                         
  -1   6  18         54.20        119.54        37.51 o                         
   0   6  18         46.76         91.37        24.03 o                         
   1   6  18         64.24        135.97        41.15 o                         
   2   6  18         14.38        165.66        43.24 o                         
   4   6  18          1.22        -24.75        27.09 o                         
  -1   7  18         59.49        123.42        28.65 o                         
   0   7  18         21.06         82.74        24.06 o                         
   1   7  18         45.69         85.70        31.26 o                         
   4   7  18         11.18          6.51        29.43 o                         
  -2   8  18         86.84        125.29        28.13 o                         
  -1   8  18         51.52         64.86        44.80 o                         
   0   8  18          6.85         65.32        28.09 o                         
   1   8  18         39.52        119.56        41.15 o                         
  -2   9  18         19.06         33.60        26.31 o                         
  -1   9  18         40.99         67.20        44.54 o                         
   0   9  18         85.30         94.13        29.65 o                         
   1   9  18         31.81        155.24        44.28 o                         
  -2  10  18         18.18          9.12        28.65 o                         
   0  10  18         25.05         99.39        35.95 o                         
  -2  11  18         12.66         43.76        31.26 o                         
  -2  12  18         14.32         56.26        34.64 o                         
   1   0  19         89.22        189.27        29.11 o                         
   2   0  19         13.14        129.46        43.24 o                         
  -2   1  19         15.74         95.59        34.12 o                         
  -1   1  19         63.65        150.96        28.59 o                         
   0   1  19        115.40        209.47        29.83 o                         
   1   1  19         75.27        177.93        28.26 o                         
   2   1  19         13.12         99.24        43.50 o                         
  -2   2  19         59.67        133.10        45.06 o                         
  -1   2  19         63.09        146.16        32.56 o                         
   0   2  19        113.41        228.73        30.57 o                         
   1   2  19         45.86        130.55        27.66 o                         
   2   2  19         75.17        163.58        44.28 o                         
  -2   3  19         66.91        147.17        46.89 o                         
  -1   3  19         20.50         71.34        26.92 o                         
   0   3  19         23.41         78.98        30.61 o                         
   1   3  19         16.64         81.27        40.89 o                         
   2   3  19         58.11        150.03        35.16 o                         
  -2   4  19          7.83         95.07        46.89 o                         
  -1   4  19         26.34         95.87        32.17 o                         
   0   4  19         65.60        166.93        30.02 o                         
   1   4  19         23.75         66.68        42.20 o                         
   2   4  19         13.88        120.08        42.72 o                         
  -2   5  19         26.16         86.48        46.62 o                         
  -1   5  19         26.22         64.29        24.57 o                         
   0   5  19        149.44        228.09        31.03 o                         
   1   5  19         25.47        140.14        42.72 o                         
  -1   6  19         49.89         88.56        44.02 o                         
   0   6  19          0.24         90.11        28.69 o                         
   1   6  19         49.13        121.90        33.86 o                         
  -1   7  19         26.10         77.62        46.89 o                         
   0   7  19          2.19         84.19        29.72 o                         
   1   7  19         22.22        150.81        44.54 o                         
  -1   8  19          0.56         29.69        46.36 o                         
   0   8  19         65.64        159.69        30.85 o                         
   0   9  19         17.06        112.52        33.34 o                         
  -2  10  19         12.72         48.71        32.30 o                         
  -2  11  19          2.52         75.28        35.16 o                         
   0   0  20         29.98        115.91        41.68 o                         
   1   0  20        281.69        556.11        68.50 o                         
  -1   1  20         40.61        185.98        46.62 o                         
   0   1  20         34.47        108.85        25.71 o                         
   1   1  20         44.23        164.88        44.80 o                         
  -1   2  20         20.86        104.45        46.10 o                         
   0   2  20          0.30        117.20        29.84 o                         
   1   2  20         11.16        149.25        44.54 o                         
  -1   3  20         20.82        134.67        46.36 o                         
   0   3  20        356.46        590.03        48.81 o                         
   1   3  20         21.17        129.20        45.06 o                         
  -1   4  20         69.54         61.99        35.16 o                         
   0   4  20          6.54        147.69        42.72 o                         
   1   4  20         72.31        186.76        46.36 o                         
  -1   5  20         25.67         88.04        46.10 o                         
   0   5  20         17.14         77.10        42.72 o                         
   1   5  20         24.41        105.49        34.64 o                         
  -1   6  20         53.47        157.85        49.23 o                         
   0   6  20          7.83         54.70        44.02 o                         
   1   6  20         50.06        191.71        47.67 o                         
   0   7  20         16.19        126.07        45.58 o                         
   1   0  21          1.04        138.05        45.58 o                         
  -1   1  21         22.51        189.10        47.41 o                         
   0   1  21         15.87        116.43        43.76 o                         
   1   1  21         26.59        154.72        46.89 o                         
  -1   2  21         48.08        164.36        48.19 o                         
   0   2  21         43.83        149.44        27.78 o                         
   1   2  21         52.22        148.99        47.41 o                         
  -1   3  21          7.01        122.94        48.71 o                         
   0   3  21          2.38        139.73        46.49 o                         
   1   3  21         10.73        138.31        47.93 o                         
  -1   4  21         12.09        105.75        48.97 o                         
   0   4  21         11.61        126.78        31.45 o                         
   0   5  21          5.29        148.73        47.15 o                         
   0   0  22         21.12        179.21        48.19 o                         
   0   1  22          2.40        206.87        34.53 o                         
   0   2  22          0.36        195.63        34.87 o                         
   0   3  22         22.25        111.22        35.68 o                         
                                                                                
